# Supplementary material for: Novel Genetic Variants of GA-Insensitive Rht-1 Genes in Hexaploid Wheat and Their Potential Agronomic Value
Source: PLoS One. 2013 Jul 19;8(7):e69690. doi: 10.1371/journal.pone.0069690 (PMC3716649; doi:10.1371/journal.pone.0069690)
Supplement: Table S1 — Total number of reads and their average lengths for each library before and after the ‘trim’ function (limit value = 0.05) of the CLC Genomics Workbench 6 ( www.clcbio.com ). The NCBI accession numbers for raw sequence data of each library are listed. (CSV) [file pone.0069690.s002.csv]

Wheat accession	NCBI Accession #	Number of reads	Avg.length	Number of reads after trim	Percentage trimmed	Avg.length after trim
Drysdale	SRR797038	7,518	339.9	7,505	99.83%	326.5
Carnamah	SRR797037	7,927	268.1	7,927	100%	267.1
WW1842	SRR797045	15,805	276.1	15,805	100%	275.6
Whistler	SRR797044	14,962	290.9	14,962	100%	290.3
Quarrion	SRR797041	10,736	258.9	10,736	100%	258.1
Spica	SRR797043	14,271	289.5	14,271	100%	288.8
AUS1408	SRR797036	10,875	277.5	10,875	100%	276.3
