# Supplementary material for: Novel Genetic Variants of GA-Insensitive Rht-1 Genes in Hexaploid Wheat and Their Potential Agronomic Value
Source: PLoS One. 2013 Jul 19;8(7):e69690. doi: 10.1371/journal.pone.0069690 (PMC3716649; doi:10.1371/journal.pone.0069690)
Supplement: Table S2 — Lists of the SNPs and indels in the Rht-1 sequences of seven wheat accessions, Spica, Whistler, WW1842, Aus1408, Carnamah, Drysdale and Quarrion with reference to the GenBank FN649763 ( Rht-B1b , nt 2034−3935). The Reference Position (RP) indicated must thus be shifted by 2033 to align on the reference sequence. This table also gives the relative frequencies and sequencing depth of each SNP and indel for each accession. The accessions, Spica, Whistler and Aus1408 have 1944 nt. Cultivar Carnamah has a 3 nt insertion at Contig Position (CP) 712 and so CP of Carnamah with respect to Spica, Whistler and Aus1408 is increased by 3 beyond this point. Cultivars Quarrion, Drysdale and WW1842 have a 6 nt insertion at CP 1859 and so CP of these cultivars with respect to Spica, Whistler and Aus1408 is shifted by 6 beyond this point. The letters under ‘Feature Name/Description’ refer to IUPAC amino acid code. The ‘A’, ‘C’, ‘G’ and ‘T’ in column headings refer to Adenine, Cytosine, Guanine and Thymine respectively. (XLS) [file pone.0069690.s003.xls]

## Sheet: Sheet1
Contig ID	Contig Pos (CP)	Ref Pos (RP):X+2033 (FN649763)	Type	Ref Base	Called Base	SNP %	Codon Pos in Ref Seq:X+2033(FN649763)	Amino acid substitution(IUPAC code)	Depth	A count	C count	G count	T count	Deletion
Rht-Aus1408	23	23	SNP	G	A	0.804			56	45	0	-	0	0
Rht-Carnamah	23	23	SNP	G	A	0.684			177	121	0	-	0	0
Rht-Drysdale	23	23	SNP	G	A	0.787			80	63	0	-	0	0
Rht-Quarrion	23	23	SNP	G	A	0.677			127	86	0	-	0	0
Rht-Spica	23	23	SNP	G	A	0.707			99	70	0	-	0	0
Rht-Whistler	23	23	SNP	G	A	0.692			147	101	0	-	0	1
Rht-WW1842	23	23	SNP	G	A	0.646			164	106	0	-	0	0
Rht-Aus1408	27	27	SNP	G	T	0.232			56	0	0	-	13	0
Rht-Carnamah	27	27	SNP	G	T	0.362			177	0	0	-	64	0
Rht-Drysdale	27	27	SNP	G	T	0.3			80	0	0	-	24	0
Rht-Quarrion	27	27	SNP	G	T	0.244			127	0	0	-	31	0
Rht-Spica	27	27	SNP	G	T	0.283			99	0	0	-	28	0
Rht-Whistler	27	27	SNP	G	T	0.3129			147	0	0	-	46	0
Rht-WW1842	27	27	SNP	G	T	0.311			164	0	0	-	22	29
Rht-Aus1408	35	35	SNP	G	A	0.786			56	44	0	-	0	0
Rht-Carnamah	35	35	SNP	G	A	0.672			177	121	0	-	0	2
Rht-Drysdale	35	35	SNP	G	A	0.788			80	63	0	-	0	0
Rht-Quarrion	35	35	SNP	G	A	0.677			127	86	0	-	0	0
Rht-Spica	35	35	SNP	G	A	0.707			99	68	0	-	0	2
Rht-Whistler	35	35	SNP	G	A	0.694			147	102	0	-	0	1
Rht-WW1842	35	35	SNP	G	A	0.652			164	107	0	-	0	0
Rht-Carnamah	41	41	SNP	A	G	0.102		SNP in 5' cis regulatory region of Rht-B1 allele	177	-	0	18	0	0
Rht-Aus1408	42	42	SNP	T	C	0.804			56	0	45	0	-	0
Rht-Carnamah	42	42	SNP	T	C	0.684			177	0	121	0	-	0
Rht-Drysdale	42	42	SNP	T	C	0.788			80	0	63	0	-	0
Rht-Quarrion	42	42	SNP	T	C	0.677			127	0	86	0	-	0
Rht-Spica	42	42	SNP	T	C	0.697			99	0	69	0	-	0
Rht-Whistler	42	42	SNP	T	C	0.685			147	0	101	0	-	0
Rht-WW1842	42	42	SNP	T	C	0.646			164	0	106	0	-	0
Rht-Carnamah	49	49	SNP	A	G	0.023		SNP in 5' cis regulatory region of Rht-D1 allele	177	-	0	4	0	0
Rht-Aus1408	61	61	SNP	G	C	0.571			56	0	31	-	1	0
Rht-Carnamah	61	61	SNP	G	C	0.322			177	0	57	-	0	0
Rht-Drysdale	61	61	SNP	G	C	0.5			80	0	39	-	0	1
Rht-Quarrion	61	61	SNP	G	C	0.441			127	1	55	-	0	0
Rht-Spica	61	61	SNP	G	C	0.414			99	0	41	-	0	0
Rht-Whistler	61	61	SNP	G	C	0.3878			147	0	57	-	0	0
Rht-WW1842	61	61	SNP	G	C	0.323			164	1	52	-	0	0
Rht-Aus1408	62	62	Indel	-	G	0.804			56	0	0	45	0	11
Rht-Aus1408	63	62	Indel	-	C	0.804			56	0	45	0	0	11
Rht-Aus1408	64	62	Indel	-	G	0.804			56	0	0	45	0	11
Rht-Aus1408	65	62	Indel	-	C	0.804			56	0	45	0	0	11
Rht-Aus1408	66	62	Indel	-	A	0.732			56	41	0	4	0	11
Rht-Aus1408	67	62	Indel	-	A	0.804			56	45	0	0	0	11
Rht-Aus1408	68	62	Indel	-	T	0.804			56	0	0	0	45	11
Rht-Aus1408	69	62	Indel	-	T	0.804			56	0	0	0	45	11
Rht-Aus1408	70	62	Indel	-	A	0.804			56	45	0	0	0	11
Rht-Aus1408	71	62	Indel	-	T	0.804			56	0	0	0	45	11
Rht-Aus1408	72	62	Indel	-	T	0.804			56	0	0	0	45	11
Rht-Aus1408	73	62	Indel	-	G	0.804			56	0	0	45	0	11
Rht-Aus1408	74	62	Indel	-	G	0.804			56	0	0	45	0	11
Rht-Aus1408	75	62	Indel	-	C	0.804			56	0	45	0	0	11
Rht-Aus1408	76	62	Indel	-	C	0.804			56	0	45	0	0	11
Rht-Aus1408	77	62	Indel + SNP	-	A; G	57; 20%			56	32	0	13	0	11
Rht-Aus1408	78	62	Indel	-	G	0.804			56	0	0	45	0	11
Rht-Carnamah	62	62	Indel	-	G	0.684			177	0	0	121	0	56
Rht-Carnamah	63	62	Indel	-	C	0.684			177	0	121	0	0	56
Rht-Carnamah	64	62	Indel	-	G	0.684			177	0	0	121	0	56
Rht-Carnamah	65	62	Indel	-	C	0.684			177	0	121	0	0	56
Rht-Carnamah	66	62	Indel	-	A	0.684			177	121	0	0	0	56
Rht-Carnamah	67	62	Indel	-	A	0.684			177	121	0	0	0	56
Rht-Carnamah	68	62	Indel	-	T	0.684			177	0	0	0	121	56
Rht-Carnamah	69	62	Indel	-	T	0.667			177	0	2	0	121	57
Rht-Carnamah	70	62	Indel	-	A	0.684			177	121	0	0	0	56
Rht-Carnamah	71	62	Indel	-	T	0.684			177	0	0	0	121	56
Rht-Carnamah	72	62	Indel	-	T	0.684			177	0	0	0	121	56
Rht-Carnamah	73	62	Indel	-	G	0.684			177	0	0	121	0	56
Rht-Carnamah	74	62	Indel	-	G	0.684			177	0	0	121	0	56
Rht-Carnamah	75	62	Indel	-	C	0.684			177	0	121	0	0	56
Rht-Carnamah	76	62	Indel	-	C	0.684			177	0	121	0	0	56
Rht-Carnamah	77	62	Indel + SNP	-	A; G	32; 32%			177	57	0	64	0	56
Rht-Carnamah	78	62	Indel	-	G	0.684			177	0	0	121	0	56
Rht-Drysdale	62	62	Indel	-	G	0.787			80	0	0	63	0	17
Rht-Drysdale	63	62	Indel	-	C	0.787			80	0	63	0	0	17
Rht-Drysdale	64	62	Indel	-	G	0.787			80	0	0	63	0	17
Rht-Drysdale	65	62	Indel	-	C	0.787			80	0	63	0	0	17
Rht-Drysdale	66	62	Indel	-	A	0.787			80	63	0	0	0	17
Rht-Drysdale	67	62	Indel	-	A	0.787			80	63	0	0	0	17
Rht-Drysdale	68	62	Indel	-	T	0.787			80	0	0	0	63	17
Rht-Drysdale	69	62	Indel	-	T	0.787			80	0	0	0	63	17
Rht-Drysdale	70	62	Indel	-	A	0.775			80	63	0	0	1	17
Rht-Drysdale	71	62	Indel	-	T	0.75			80	0	3	0	60	17
Rht-Drysdale	72	62	Indel	-	T	0.787			80	0	0	0	63	17
Rht-Drysdale	73	62	Indel	-	G	0.787			80	0	0	63	0	17
Rht-Drysdale	74	62	Indel	-	G	0.787			80	0	0	63	0	17
Rht-Drysdale	75	62	Indel	-	C	0.787			80	0	63	0	0	17
Rht-Drysdale	76	62	Indel	-	C	0.8			80	0	63	0	0	16
Rht-Drysdale	77	62	Indel + SNP	-	A; G	49; 21%			80	39	0	24	0	17
Rht-Drysdale	78	62	Indel	-	G	0.8			80	0	0	63	0	16
Rht-Quarrion	62	62	Indel	-	G	0.677			127	0	0	86	0	41
Rht-Quarrion	63	62	Indel	-	C	0.685			127	0	86	0	0	40
Rht-Quarrion	64	62	Indel	-	G	0.677			127	0	0	86	0	41
Rht-Quarrion	65	62	Indel	-	C	0.677			127	0	86	0	0	41
Rht-Quarrion	66	62	Indel	-	A	0.677			127	86	0	0	0	41
Rht-Quarrion	67	62	Indel	-	A	0.677			127	86	0	0	0	41
Rht-Quarrion	68	62	Indel	-	T	0.685			127	0	0	0	86	40
Rht-Quarrion	69	62	Indel	-	T	0.685			127	0	0	0	86	40
Rht-Quarrion	70	62	Indel	-	A	0.677			127	86	0	0	0	41
Rht-Quarrion	71	62	Indel	-	T	0.677			127	0	0	0	86	41
Rht-Quarrion	72	62	Indel	-	T	0.677			127	0	0	0	86	41
Rht-Quarrion	73	62	Indel	-	G	0.685			127	0	0	87	0	40
Rht-Quarrion	74	62	Indel	-	G	0.677			127	0	0	87	0	41
Rht-Quarrion	75	62	Indel	-	C	0.677			127	0	87	0	0	41
Rht-Quarrion	76	62	Indel	-	C	0.677			127	0	87	0	0	41
Rht-Quarrion	77	62	Indel + SNP	-	A; G	43; 32%			127	55	0	31	0	41
Rht-Quarrion	78	62	Indel	-	G	0.677			127	0	0	87	0	41
Rht-Spica	62	62	Indel	-	G	0.707			99	0	0	70	0	29
Rht-Spica	63	62	Indel	-	C	0.707			99	0	70	0	0	29
Rht-Spica	64	62	Indel	-	G	0.707			99	0	0	70	0	29
Rht-Spica	65	62	Indel	-	C	0.707			99	0	70	0	0	29
Rht-Spica	66	62	Indel	-	A	0.707			99	70	0	0	0	29
Rht-Spica	67	62	Indel	-	A	0.707			99	70	0	0	0	29
Rht-Spica	68	62	Indel	-	T	0.707			99	0	0	0	70	29
Rht-Spica	69	62	Indel	-	T	0.707			99	0	0	0	70	29
Rht-Spica	70	62	Indel	-	A	0.707			99	70	0	0	0	29
Rht-Spica	71	62	Indel	-	T	0.697			99	0	1	0	70	29
Rht-Spica	72	62	Indel	-	T	0.697			99	0	1	0	70	29
Rht-Spica	73	62	Indel	-	G	0.687			99	0	0	70	2	29
Rht-Spica	74	62	Indel	-	G	0.707			99	0	0	70	0	29
Rht-Spica	75	62	Indel	-	C	0.707			99	0	70	0	0	29
Rht-Spica	76	62	Indel	-	C	0.707			99	0	70	0	0	29
Rht-Spica	77	62	Indel + SNP	-	A; G	40; 29%			99	40	0	30	0	29
Rht-Spica	78	62	Indel	-	G	0.707			99	0	0	70	0	29
Rht-Whistler	62	62	Indel	-	G	0.694			147	0	0	102	0	45
Rht-Whistler	63	62	Indel	-	C	0.694			147	0	102	0	0	45
Rht-Whistler	64	62	Indel	-	G	0.694			147	0	0	102	0	45
Rht-Whistler	65	62	Indel	-	C	0.694			147	0	102	0	0	45
Rht-Whistler	66	62	Indel	-	A	0.687			147	102	0	1	0	45
Rht-Whistler	67	62	Indel	-	A	0.694			147	102	0	0	0	45
Rht-Whistler	68	62	Indel	-	T	0.694			147	0	0	0	102	45
Rht-Whistler	69	62	Indel	-	T	0.694			147	0	0	0	102	45
Rht-Whistler	70	62	Indel	-	A	0.694			147	102	0	0	0	45
Rht-Whistler	71	62	Indel	-	T	0.687			147	0	1	0	101	45
Rht-Whistler	72	62	Indel	-	T	0.68			147	0	1	0	101	46
Rht-Whistler	73	62	Indel	-	G	0.694			146	0	0	101	0	45
Rht-Whistler	74	62	Indel	-	G	0.687			147	0	1	101	0	45
Rht-Whistler	75	62	Indel	-	C	0.694			147	0	102	0	0	45
Rht-Whistler	76	62	Indel	-	C	0.694			147	0	102	0	0	45
Rht-Whistler	77	62	Indel + SNP	-	A; G	37; 33%			147	54	0	47	0	45
Rht-Whistler	78	62	Indel	-	G	0.694			147	0	0	102	0	45
Rht-WW1842	62	62	Indel	-	G	0.652			164	0	0	107	0	57
Rht-WW1842	63	62	Indel	-	C	0.64			164	0	107	0	2	57
Rht-WW1842	64	62	Indel	-	G	0.652			164	0	0	107	0	57
Rht-WW1842	65	62	Indel	-	C	0.652			164	0	107	0	0	57
Rht-WW1842	66	62	Indel	-	A	0.652			164	107	0	0	0	57
Rht-WW1842	67	62	Indel	-	A	0.652			164	107	0	0	0	57
Rht-WW1842	68	62	Indel	-	T	0.652			164	0	0	0	107	57
Rht-WW1842	69	62	Indel	-	T	0.652			164	0	0	0	107	57
Rht-WW1842	70	62	Indel	-	A	0.652			164	107	0	0	0	57
Rht-WW1842	71	62	Indel	-	T	0.634			164	0	3	0	104	57
Rht-WW1842	72	62	Indel	-	T	0.652			164	0	0	0	104	57
Rht-WW1842	73	62	Indel	-	G	0.652			164	0	0	107	0	57
Rht-WW1842	74	62	Indel	-	G	0.64			164	1	0	107	0	58
Rht-WW1842	75	62	Indel	-	C	0.652			164	0	107	0	0	57
Rht-WW1842	76	62	Indel	-	C	0.652			164	0	107	0	0	57
Rht-WW1842	77	62	Indel + SNP	-	A; G	32; 35%			164	53	0	96	0	57
Rht-WW1842	78	62	Indel	-	G	0.652			164	0	0	107	0	57
Rht-Aus1408	85	68	SNP	A	G	0.232			56	-	0	13	0	0
Rht-Carnamah	85	68	SNP	A	G	0.362			177	-	0	64	0	0
Rht-Drysdale	85	68	SNP	A	G	0.3			80	-	0	24	0	0
Rht-Quarrion	85	68	SNP	A	G	0.244			127	-	0	31	0	0
Rht-Spica	85	68	SNP	A	G	0.3031			99	-	0	30	0	0
Rht-Whistler	85	68	SNP	A	G	0.3265			147	-	0	48	0	0
Rht-WW1842	85	68	SNP	A	G	0.3232			164	-	0	53	0	0
Rht-Drysdale	92	75	SNP	G	A	0.013			80	1	0	-	0	0
Rht-Quarrion	92	75	SNP	G	A	0.244			127	31	0	-	0	0
Rht-Whistler	92	75	SNP	G	A	0.3265			147	48	0	-	0	0
Rht-WW1842	92	75	SNP	G	A	0.3232			164	53	0	-	0	0
Rht-Aus1408	99	82	SNP	T	C	0.232			56	0	13	0	-	0
Rht-Carnamah	99	82	SNP	T	C	0.362			177	0	64	0	-	0
Rht-Drysdale	99	82	SNP	T	C	0.3			80	0	24	0	-	0
Rht-Quarrion	99	82	SNP	T	C	0.244			127	0	31	0	-	0
Rht-Spica	99	82	SNP	T	C	0.303			99	0	30	0	-	0
Rht-Whistler	99	82	SNP	T	C	0.3265			147	0	48	0	-	0
Rht-WW1842	99	82	SNP	T	C	0.3232			164	0	53	0	-	0
Rht-Aus1408	102	85	SNP	G	C	0.804			56	0	45	-	0	0
Rht-Carnamah	102	85	SNP	G	C	0.684			177	3	121	-	0	0
Rht-Drysdale	102	85	SNP	G	C	0.787			80	0	63	-	0	0
Rht-Quarrion	102	85	SNP	G	C	0.677			127	0	87	-	0	0
Rht-Spica	102	85	SNP	G	C	0.707			99	0	70	-	0	2
Rht-Whistler	102	85	SNP	G	C	0.694			147	0	102	-	0	0
Rht-WW1842	102	85	SNP	G	C	0.652			164	0	107	-	0	0
Rht-Aus1408	103	86	SNP	G	T	0.786			56	0	1	-	45	0
Rht-Carnamah	103	86	SNP	G	T	0.701			177	3	0	-	124	0
Rht-Drysdale	103	86	SNP	G	T	0.787			80	0	0	-	63	0
Rht-Quarrion	103	86	SNP	G	T	0.677			127	0	0	-	86	0
Rht-Spica	103	86	SNP	G	T	0.707			99	0	0	-	70	0
Rht-Whistler	103	86	SNP	G	T	0.687			147	0	1	-	102	0
Rht-WW1842	103	86	SNP	G	T	0.646			164	0	1	-	107	0
Rht-Aus1408	104	87	SNP	A	C	0.804			56	-	45	1	0	0
Rht-Carnamah	104	87	SNP	A	C	0.701			177	-	124	1	0	0
Rht-Drysdale	104	87	SNP	A	C	0.787			80	-	63	0	0	0
Rht-Quarrion	104	87	SNP	A	C	0.677			127	-	86	0	0	0
Rht-Spica	104	87	SNP	A	C	0.707			99	-	70	0	0	0
Rht-Whistler	104	87	SNP	A	C	0.694			147	-	102	0	0	0
Rht-WW1842	104	87	SNP	A	C	0.652			164	-	107	0	0	0
Rht-Aus1408	106	89	Indel	-	C	0.232			56	0	13	0	0	43
Rht-Aus1408	107	89	Indel	-	T	0.232			56	0	0	0	13	43
Rht-Aus1408	108	89	Indel	-	C	0.232			56	0	10	0	0	43
Rht-Aus1408	109	89	Indel	G	-	0.589			56	0	0	-	0	33
Rht-Carnamah	106	89	Indel	-	C	0.362			177	0	64	0	0	113
Rht-Carnamah	107	89	Indel	-	T	0.362			177	0	0	0	64	113
Rht-Carnamah	108	89	Indel	-	C	0.362			177	0	64	0	0	113
Rht-Carnamah	109	89	Indel	G	-	0.339			177	0	0	-	0	60
Rht-Drysdale	106	89	Indel	-	C	0.3			80	0	24	0	0	56
Rht-Drysdale	107	89	Indel	-	T	0.3			80	0	0	0	24	56
Rht-Drysdale	108	89	Indel	-	C	0.3			80	0	24	0	0	56
Rht-Drysdale	109	89	Indel	G	-	0.488			80	0	0	-	0	39
Rht-Quarrion	106	89	Indel	-	C	0.244			127	0	31	0	0	96
Rht-Quarrion	107	89	Indel	-	T	0.244			127	0	0	0	31	96
Rht-Quarrion	108	89	Indel	-	C	0.244			127	0	31	0	0	96
Rht-Quarrion	109	89	Indel	G	-	0.433			127	0	0	-	0	55
Rht-Spica	106	89	Indel	-	C	0.303			99	0	30	0	0	69
Rht-Spica	107	89	Indel	-	T	0.303			99	0	0	0	30	69
Rht-Spica	108	89	Indel	-	C	0.303			99	0	30	0	0	69
Rht-Spica	109	89	Indel	G	-	0.404			99	0	0	-	0	40
Rht-Whistler	106	89	Indel	-	C	0.327			147	0	48	0	0	99
Rht-Whistler	107	89	Indel	-	T	0.327			147	0	0	0	48	99
Rht-Whistler	108	89	Indel	-	C	0.327			147	0	48	0	0	99
Rht-Whistler	109	89	Indel	G	-	0.367			147	0	0	-	0	54
Rht-WW1842	107	89	Indel	-	T	0.317			164	0	0	0	52	112
Rht-WW1842	108	89	Indel	-	C	0.323			164	0	53	0	0	111
Rht-WW1842	109	89	Indel	G	-	0.329			164	0	0	-	0	54
Rht-WW1842-4RL11	106	89	Indel	-	C	0.323			164	0	53	0	0	111
Rht-Aus1408	110	90	Indel	C	-	0.571			56	0	-	0	0	32
Rht-Carnamah	110	90	Indel	C	-	0.339			177	0	-	0	0	60
Rht-Drysdale	110	90	Indel	C	-	0.488			80	0	-	0	0	39
Rht-Quarrion	110	90	Indel	C	-	0.433			127	0	-	0	0	55
Rht-Spica	110	90	Indel	C	-	0.414			99	0	-	0	1	40
Rht-Whistler	110	90	Indel	C	-	0.37			146	0	-	0	0	54
Rht-WW1842	110	90	Indel	C	-	0.329			164	0	-	0	0	54
Rht-Aus1408	111	91	Indel	G	-	0.571			56	0	0	-	0	32
Rht-Carnamah	111	91	Indel	G	-	0.339			177	0	0	-	0	60
Rht-Drysdale	111	91	Indel	G	-	0.488			80	0	0	-	0	39
Rht-Quarrion	111	91	Indel	G	-	0.433			127	0	0	-	0	55
Rht-Spica	111	91	Indel	G	-	0.404			99	0	0	-	0	40
Rht-Whistler	111	91	Indel	G	-	0.37			146	0	0	-	0	54
Rht-WW1842	111	91	Indel	G	-	0.329			164	0	0	-	0	54
Rht-Aus1408	112	92	Indel	-	G	0.232			56	0	0	13	0	43
Rht-Aus1408	113	92	Indel + SNP	A	-; T	57, 23%			56	11	0	0	13	32
Rht-Carnamah	112	92	Indel	-	G	0.362			177	0	0	64	0	113
Rht-Carnamah	113	92	Indel + SNP	A	-; T	34; 36%			177	53	0	0	64	60
Rht-Drysdale	112	92	Indel	-	G	0.3			80	0	0	24	0	56
Rht-Drysdale	113	92	Indel + SNP	A	-; T	49; 30%			80	17	0	0	24	39
Rht-Quarrion	112	92	Indel	-	G	0.244			127	0	0	31	0	96
Rht-Quarrion	113	92	Indel + SNP	A	-; T	43; 30%			127	41	0	0	31	55
Rht-Spica	112	92	Indel	-	G	0.303			99	0	0	30	0	69
Rht-Spica	113	92	Indel + SNP	A	-; T	40; 30%			99	27	0	0	30	40
Rht-Whistler	112	92	Indel	-	G	0.308			146	0	0	45	0	101
Rht-Whistler	113	92	Indel + SNP	A	-; T	37; 31%			146	45	0	0	45	54
Rht-WW1842	112	92	Indel	-	G	0.323			164	0	0	53	0	111
Rht-WW1842	113	92	Indel + SNP	A	-; T	33; 32%			164	57	0	0	53	54
Rht-Aus1408	114	93	Indel	G	-	0.571			56	0	0	-	0	32
Rht-Carnamah	114	93	Indel	G	-	0.345			177	1	0	-	0	60
Rht-Drysdale	114	93	Indel	G	-	0.488			80	0	0	-	0	39
Rht-Quarrion	114	93	Indel	G	-	0.433			127	0	0	-	0	55
Rht-Spica	114	93	Indel	G	-	0.404			99	0	0	-	0	40
Rht-Whistler	114	93	Indel	G	-	0.377			146	1	0	-	0	54
Rht-WW1842	114	93	Indel	G	-	0.335			164	1	0	-	0	54
Rht-Aus1408	115	94	Indel	A	-	0.571			56	-	0	0	0	32
Rht-Carnamah	115	94	Indel	A	-	0.339			177	-	0	0	0	60
Rht-Drysdale	115	94	Indel	A	-	0.488			80	-	0	0	0	39
Rht-Quarrion	115	94	Indel	A	-	0.472			127	-	0	0	0	60
Rht-Spica	115	94	Indel	A	-	0.404			99	-	0	0	0	40
Rht-Whistler	115	94	Indel	A	-	0.37			146	-	0	0	0	54
Rht-WW1842	115	94	Indel	A	-	0.348			164	-	0	3	0	54
Rht-Aus1408	116	95	Indel	G	-	0.571			56	0	0	-	0	32
Rht-Carnamah	116	95	Indel	G	-	0.339			177	0	0	-	0	60
Rht-Drysdale	116	95	Indel	G	-	0.488			80	0	0	-	0	39
Rht-Quarrion	116	95	Indel	G	-	0.441			127	1	0	-	0	55
Rht-Spica	116	95	Indel	G	-	0.404			99	0	0	-	0	40
Rht-Whistler	116	95	Indel	G	-	0.37			146	0	0	-	0	54
Rht-WW1842	116	95	Indel	G	-	0.329			164	0	0	-	0	54
Rht-Aus1408	117	96	Indel	G	-	0.571			56	0	0	-	0	32
Rht-Carnamah	117	96	Indel	G	-	0.339			177	0	0	-	0	60
Rht-Drysdale	117	96	Indel	G	-	0.488			80	0	0	-	0	39
Rht-Quarrion	117	96	Indel	G	-	0.433			127	0	0	-	0	55
Rht-Spica	117	96	Indel	G	-	0.404			99	0	0	-	0	40
Rht-Whistler	117	96	Indel	G	-	0.37			146	0	0	-	0	54
Rht-WW1842	117	96	Indel	G	-	0.329			164	0	0	-	0	54
Rht-Aus1408	120	99	Indel	A	-	0.589			56	-	0	1	0	32
Rht-Carnamah	120	99	Indel	A	-	0.339			177	-	0	0	0	60
Rht-Drysdale	120	99	Indel	A	-	0.488			80	-	0	0	0	39
Rht-Quarrion	120	99	Indel	A	-	0.441			127	-	0	1	0	55
Rht-Spica	120	99	Indel	A	-	0.404			99	-	0	0	0	40
Rht-Whistler	120	99	Indel	A	-	0.37			146	-	0	0	0	54
Rht-WW1842	120	99	Indel	A	-	0.329			164	-	0	0	0	54
Rht-Aus1408	122	101	SNP	A	G	0.054			56	-	0	3	0	0
Rht-Aus1408	133	112	SNP	C	G	0.543	110-112	no aa substn	232	0	-	127	1	0
Rht-Carnamah	133	112	SNP	C	G	0.635	110-112	no aa substn	540	0	-	343	0	0
Rht-Drysdale	133	112	SNP	C	G	0.655	110-112	no aa substn	469	0	-	307	0	0
Rht-Quarrion	133	112	SNP	C	G	0.634	110-112	no aa substn	536	0	-	345	0	5
Rht-Spica	133	112	SNP	C	G	0.5748	110-112	no aa substn	294	1	-	169	1	0
Rht-Whistler	133	112	SNP	C	G	0.5414	110-112	no aa substn	519	0	-	281	0	1
Rht-WW1842	133	112	SNP	C	G	0.5701	110-112	no aa substn	521	0	-	297	0	0
Rht-Aus1408	151	130	SNP	A	C	0.408	128-130	no aa substn	233	-	95	0	0	0
Rht-Carnamah	151	130	SNP	A	C	0.452	128-130	no aa substn	549	-	248	0	0	0
Rht-Drysdale	151	130	SNP	A	C	0.359	128-130	no aa substn	471	-	169	0	0	0
Rht-Quarrion	151	130	SNP	A	C	0.416	128-130	no aa substn	539	-	224	0	0	0
Rht-Spica	151	130	SNP	A	C	0.4223	128-130	no aa substn	296	-	125	1	0	2
Rht-Whistler	151	130	SNP	A	C	0.5202	128-130	no aa substn	521	-	271	0	1	0
Rht-WW1842	151	130	SNP	A	C	0.4406	128-130	no aa substn	522	-	230	0	0	0
Rht-Aus1408	158	137	Indel	G	-	0.433	137-139	indel [G]	233	0	0	-	0	101
Rht-Carnamah	158	137	Indel	G	-	0.45	137-139	indel [G]	549	0	0	-	0	247
Rht-Drysdale	158	137	Indel	G	-	0.363	137-139	indel [G]	471	0	0	-	0	171
Rht-Quarrion	158	137	Indel	G	-	0.406	137-139	indel [G]	540	0	0	-	0	219
Rht-Spica	158	137	Indel	G	-	0.418	137-139	indel [G]	297	0	0	-	0	124
Rht-Whistler	158	137	Indel	G	-	0.526	137-139	indel [G]	525	1	0	-	0	275
Rht-WW1842	158	137	Indel	G	-	0.446	137-139	indel [G]	522	0	0	-	0	233
Rht-Aus1408	159	138	Indel	G	-	0.459	137-139	indel [G]	233	6	0	-	0	101
Rht-Carnamah	159	138	Indel	G	-	0.45	137-139	indel [G]	549	0	0	-	0	247
Rht-Drysdale	159	138	Indel	G	-	0.363	137-139	indel [G]	471	0	0	-	0	171
Rht-Quarrion	159	138	Indel	G	-	0.406	137-139	indel [G]	540	0	0	-	0	219
Rht-Spica	159	138	Indel	G	-	0.418	137-139	indel [G]	297	0	0	-	0	124
Rht-Whistler	159	138	Indel	G	-	0.516	137-139	indel [G]	525	0	0	-	2	269
Rht-WW1842	159	138	Indel	G	-	0.448	137-139	indel [G]	522	1	0	-	0	233
Rht-Aus1408	160	139	Indel	C	-	0.451	137-139	indel [G]	233	1	-	0	3	101
Rht-Carnamah	160	139	Indel	C	-	0.452	137-139	indel [G]	549	0	-	0	1	247
Rht-Drysdale	160	139	Indel	C	-	0.367	137-139	indel [G]	471	0	-	0	2	171
Rht-Quarrion	160	139	Indel	C	-	0.409	137-139	indel [G]	540	0	-	0	2	219
Rht-Spica	160	139	Indel	C	-	0.414	137-139	indel [G]	297	0	-	0	0	123
Rht-Whistler	160	139	Indel	C	-	0.51	137-139	indel [G]	525	0	-	0	1	267
Rht-WW1842	160	139	Indel	C	-	0.446	137-139	indel [G]	522	0	-	0	0	233
Rht-Aus1408	163	142	SNP	T	C	0.352	140-142	no aa substn	233	0	82	0	-	0
Rht-Carnamah	163	142	SNP	T	C	0.286	140-142	no aa substn	549	0	156	0	-	1
Rht-Drysdale	163	142	SNP	T	C	0.295	140-142	no aa substn	471	0	139	0	-	0
Rht-Quarrion	163	142	SNP	T	C	0.209	140-142	no aa substn	540	0	110	0	-	3
Rht-Spica	163	142	SNP	T	C	0.296	140-142	no aa substn	297	0	86	1	-	1
Rht-Whistler	163	142	SNP	T	C	0.2438	140-142	no aa substn	525	0	128	0	397	0
Rht-WW1842	163	142	SNP	T	C	0.3	140-142	no aa substn	523	0	157	0	-	0
Rht-Aus1408	169	148	SNP	G	T	0.356	146-148	no aa substn	233	0	0	-	83	0
Rht-Carnamah	169	148	SNP	G	T	0.286	146-148	no aa substn	549	0	0	-	157	0
Rht-Drysdale	169	148	SNP	G	T	0.291	146-148	no aa substn	471	0	0	-	137	0
Rht-Quarrion	169	148	SNP	G	T	0.21	146-148	no aa substn	542	2	0	-	112	0
Rht-Spica	169	148	SNP	G	T	0.313	146-148	no aa substn	297	1	0	-	85	7
Rht-Whistler	169	148	SNP	G	T	0.2457	146-148	no aa substn	525	0	1	-	129	0
Rht-WW1842	169	148	SNP	G	T	0.3	146-148	no aa substn	523	0	0	-	157	0
Rht-Aus1408	172	151	SNP	A	C	0.764	149-151	no aa substn	233	-	178	0	0	0
Rht-Carnamah	172	151	SNP	A	C	0.74	149-151	no aa substn	549	-	406	0	0	0
Rht-Drysdale	172	151	SNP	A	C	0.651	149-151	no aa substn	473	-	308	0	0	0
Rht-Quarrion	172	151	SNP	A	C	0.618	149-151	no aa substn	542	-	335	0	0	0
Rht-Spica	172	151	SNP	A	C	0.7138	149-151	no aa substn	297	-	212	0	0	0
Rht-Whistler	172	151	SNP	A	C	0.7581	149-151	no aa substn	525	-	398	0	0	3
Rht-WW1842	172	151	SNP	A	C	0.7304	149-151	no aa substn	523	-	382	2	2	0
Rht-Aus1408	176	155	SNP	A	G	0.026	155-157	M to V	233	-	0	6	0	0
Rht-Aus1408	178	157	SNP	G	A	0.021	155-157	M to I	233	5	0	-	0	0
Rht-Drysdale	182	161	SNP	T	C	0.023	161-163	S to P	473	0	11	0	-	0
Rht-Aus1408	187	166	SNP	C	T	0.416	164-166	no aa substn	233	1	-	0	96	0
Rht-Carnamah	187	166	SNP	C	T	0.437	164-166	no aa substn	549	0	-	0	240	0
Rht-Drysdale	187	166	SNP	C	T	0.355	164-166	no aa substn	473	0	-	0	168	0
Rht-Quarrion	187	166	SNP	C	T	0.408	164-166	no aa substn	542	0	-	0	221	0
Rht-Spica	187	166	SNP	C	T	0.4141	164-166	no aa substn	297	0	174	0	123	0
Rht-Whistler	187	166	SNP	C	T	0.501	164-166	no aa substn	525	0	262	0	263	0
Rht-WW1842	187	166	SNP	C	T	0.431	164-166	no aa substn	522	0	297	0	225	0
Rht-Aus1408	196	175	SNP	G	T	0.253	173-175	K to N	233	0	0	-	59	0
Rht-Aus1408	210	189	Indel	G	-	0.747	189-194	indel [GS]	233	0	0	-	0	174
Rht-Carnamah	210	189	Indel	G	-	0.756	189-194	indel [GS]	550	1	0	-	0	415
Rht-Drysdale	210	189	Indel	G	-	0.647	189-194	indel [GS]	467	0	0	-	0	302
Rht-Quarrion	210	189	Indel	G	-	0.611	189-194	indel [GS]	542	0	0	-	0	331
Rht-Spica	210	189	Indel	G	-	0.695	189-194	indel [GS]	298	0	0	-	0	207
Rht-Whistler	210	189	Indel	G	-	0.745	189-194	indel [GS]	525	0	0	-	0	391
Rht-WW1842	210	189	Indel	G	-	0.721	189-194	indel [GS]	523	0	0	-	1	376
Rht-Aus1408	211	190	Indel	G	-	0.751	189-194	indel [GS]	233	0	0	-	0	175
Rht-Carnamah	211	190	Indel	G	-	0.755	189-194	indel [GS]	550	0	0	-	0	415
Rht-Drysdale	211	190	Indel	G	-	0.645	189-194	indel [GS]	467	0	0	-	0	301
Rht-Quarrion	211	190	Indel	G	-	0.611	189-194	indel [GS]	542	0	0	-	0	331
Rht-Spica	211	190	Indel	G	-	0.698	189-194	indel [GS]	298	0	0	-	0	208
Rht-Whistler	211	190	Indel	G	-	0.752	189-194	indel [GS]	525	0	0	-	0	395
Rht-WW1842	211	190	Indel	G	-	0.722	189-194	indel [GS]	522	1	0	-	0	376
Rht-Aus1408	212	191	Indel	T	-	0.747	189-194	indel [GS]	233	0	0	0	-	174
Rht-Carnamah	212	191	Indel	T	-	0.756	189-194	indel [GS]	550	0	1	0	-	415
Rht-Drysdale	212	191	Indel	T	-	0.645	189-194	indel [GS]	467	0	0	0	-	301
Rht-Quarrion	212	191	Indel	T	-	0.611	189-194	indel [GS]	542	0	0	0	-	331
Rht-Spica	212	191	Indel	T	-	0.698	189-194	indel [GS]	298	1	0	0	-	207
Rht-Whistler	212	191	Indel	T	-	0.747	189-194	indel [GS]	525	0	0	0	-	392
Rht-WW1842	212	191	Indel	T	-	0.72	189-194	indel [GS]	522	0	0	0	-	376
Rht-Aus1408	213	192	Indel	C	-	0.764	189-194	indel [GS]	233	0	-	0	0	178
Rht-Carnamah	213	192	Indel	C	-	0.755	189-194	indel [GS]	550	0	-	0	0	415
Rht-Drysdale	213	192	Indel	C	-	0.653	189-194	indel [GS]	467	0	-	0	0	305
Rht-Quarrion	213	192	Indel	C	-	0.611	189-194	indel [GS]	542	0	-	0	0	331
Rht-Spica	213	192	Indel	C	-	0.698	189-194	indel [GS]	298	0	-	0	0	208
Rht-Whistler	213	192	Indel	C	-	0.743	189-194	indel [GS]	525	0	-	0	0	390
Rht-WW1842	213	192	Indel	C	-	0.72	189-194	indel [GS]	522	0	-	0	0	376
Rht-Aus1408	214	193	Indel	G	-	0.764	189-194	indel [GS]	233	0	0	-	0	178
Rht-Carnamah	214	193	Indel	G	-	0.756	189-194	indel [GS]	550	1	0	-	0	415
Rht-Drysdale	214	193	Indel	G	-	0.653	189-194	indel [GS]	467	0	0	-	0	305
Rht-Quarrion	214	193	Indel	G	-	0.613	189-194	indel [GS]	542	1	0	-	0	331
Rht-Spica	214	193	Indel	G	-	0.698	189-194	indel [GS]	298	0	0	-	0	208
Rht-Whistler	214	193	Indel	G	-	0.743	189-194	indel [GS]	525	0	0	-	0	390
Rht-WW1842	214	193	Indel	G	-	0.722	189-194	indel [GS]	522	0	0	-	0	377
Rht-Aus1408	215	194	Indel	G	-	0.764	189-194	indel [GS]	233	0	0	-	0	178
Rht-Carnamah	215	194	Indel	G	-	0.755	189-194	indel [GS]	550	0	0	-	0	415
Rht-Drysdale	215	194	Indel	G	-	0.655	189-194	indel [GS]	467	1	0	-	0	305
Rht-Quarrion	215	194	Indel	G	-	0.611	189-194	indel [GS]	542	0	0	-	0	331
Rht-Spica	215	194	Indel	G	-	0.698	189-194	indel [GS]	298	0	0	-	0	208
Rht-Whistler	215	194	Indel	G	-	0.743	189-194	indel [GS]	525	0	0	-	0	390
Rht-WW1842	215	194	Indel	G	-	0.719	189-194	indel [GS]	523	0	0	-	0	376
Rht-Aus1408	216	195	Indel	C	-	0.013	195-197	indel [A]	233	0	-	0	1	2
Rht-Carnamah	216	195	Indel	C	-	0.022	195-197	indel [A]	550	0	-	0	0	12
Rht-Drysdale	216	195	Indel	C	-	0.011	195-197	indel [A]	467	0	-	0	0	5
Rht-Quarrion	216	195	Indel	C	-	0.004	195-197	indel [A]	542	0	-	0	0	2
Rht-Spica	216	195	Indel	C	-	0.01	195-197	indel [A]	298	0	-	0	1	2
Rht-Whistler	216	195	Indel	C	-	0.008	195-197	indel [A]	526	0	-	0	1	3
Rht-WW1842	216	195	Indel	C	-	0.011	195-197	indel [A]	523	0	-	0	0	6
Rht-Aus1408	217	196	Indel	G	-	0.009	195-197	indel [A]	233	0	0	-	0	2
Rht-Carnamah	217	196	Indel	G	-	0.024	195-197	indel [A]	550	1	0	-	0	12
Rht-Drysdale	217	196	Indel	G	-	0.013	195-197	indel [A]	467	1	0	-	0	5
Rht-Quarrion	217	196	Indel	G	-	0.004	195-197	indel [A]	542	0	0	-	0	2
Rht-Spica	217	196	Indel	G	-	0.007	195-197	indel [A]	298	0	0	-	0	2
Rht-Whistler	217	196	Indel	G	-	0.006	195-197	indel [A]	526	0	0	-	0	3
Rht-WW1842	217	196	Indel	G	-	0.013	195-197	indel [A]	523	0	0	-	0	7
Rht-Aus1408	218	197	Indel	G	-	0.009	195-197	indel [A]	233	0	0	-	0	2
Rht-Carnamah	218	197	Indel	G	-	0.025	195-197	indel [A]	550	0	0	-	0	14
Rht-Drysdale	218	197	Indel	G	-	0.011	195-197	indel [A]	467	0	0	-	0	5
Rht-Quarrion	218	197	Indel	G	-	0.006	195-197	indel [A]	542	1	0	-	0	2
Rht-Spica	218	197	Indel	G	-	0.01	195-197	indel [A]	298	1	0	-	0	2
Rht-Whistler	218	197	Indel	G	-	0.006	195-197	indel [A]	526	0	0	-	0	3
Rht-WW1842	218	197	Indel	G	-	0.011	195-197	indel [A]	523	0	0	-	0	6
Rht-Drysdale	238	217	SNP	G	A	0.028	215-217	no aa substn	467	13	0	-	0	0
Rht-Aus1408	254	233	SNP	G	A	0.021	233-235	A to T	234	5	0	-	0	0
Rht-Carnamah	269	248	SNP	A	G	0.015	248-250	K to E	550	-	0	8	0	0
Rht-Aus1408	277	256	SNP	G	C	0.308	254-256	no aa substn	234	0	72	-	0	0
Rht-Carnamah	277	256	SNP	G	C	0.289	254-256	no aa substn	550	0	159	-	0	0
Rht-Drysdale	277	256	SNP	G	C	0.278	254-256	no aa substn	467	0	130	-	0	0
Rht-Quarrion	277	256	SNP	G	C	0.226	254-256	no aa substn	540	0	122	-	0	0
Rht-Spica	277	256	SNP	G	C	0.322	254-256	no aa substn	298	0	96	-	0	0
Rht-Whistler	277	256	SNP	G	C	0.276	254-256	no aa substn	525	3	142	-	0	0
Rht-WW1842	277	256	SNP	G	C	0.294	254-256	no aa substn	523	1	153	-	0	0
Rht-Aus1408	280	259	SNP	G	C	0.714	257-259	no aa substn	234	0	169	-	0	2
Rht-Carnamah	280	259	SNP	G	C	0.693	257-259	no aa substn	550	0	386	-	2	3
Rht-Drysdale	280	259	SNP	G	C	0.632	257-259	no aa substn	467	0	296	-	0	1
Rht-Quarrion	280	259	SNP	G	C	0.591	257-259	no aa substn	541	0	322	-	1	1
Rht-Spica	280	259	SNP	G	C	0.7181	257-259	no aa substn	298	0	213	-	0	1
Rht-Whistler	280	259	SNP	G	C	0.7543	257-259	no aa substn	525	0	395	-	0	1
Rht-WW1842	280	259	SNP	G	C	0.7189	257-259	no aa substn	523	0	375	-	1	0
Rht-Aus1408	283	262	SNP	C	A	0.025	260-262	no aa substn	284	7	-	0	0	0
Rht-Carnamah	283	262	SNP	C	A	0.038	260-262	no aa substn	736	20	-	0	3	5
Rht-Drysdale	283	262	SNP	C	A	0.019	260-262	no aa substn	623	6	-	5	0	1
Rht-Whistler	283	262	SNP	C	A	0.01	260-262	no aa substn	917	7	-	0	1	1
Rht-WW1842	283	262	SNP	C	A	0.02	260-262	no aa substn	933	18	-	0	1	0
Rht-Aus1408	306	285	SNP	A	G	0.294	284-286	K to R	51	-	0	15	0	0
Rht-Carnamah	306	285	SNP	A	G	0.254	284-286	K to R	189	-	0	48	0	0
Rht-Drysdale	306	285	SNP	A	G	0.061	284-286	K to R	164	-	0	10	0	0
Rht-Quarrion	306	285	SNP	A	G	0.042	284-286	K to R	499	-	0	21	0	0
Rht-Spica	306	285	SNP	A	G	0.0812	284-286	K to R	234	215	0	19	0	0
Rht-Whistler	306	285	SNP	A	G	0.0816	284-286	K to R	392	358	0	32	0	2
Rht-WW1842	306	285	SNP	A	G	0.1395	284-286	K to R	423	362	0	59	0	2
Rht-Whistler	311	290	SNP	G	T	0.102	290-292	E to 'amber' or stop codon	392	0	1	-	39	0
Rht-Carnamah	314	293	SNP	T	C	0.702	293-295	'amber' or stop codon to Q	188	0	-	0	56	0
Rht-Quarrion	314	293	SNP	T	C	0.535	293-295	'amber' or stop codon to Q	499	0	-	0	231	1
Rht-WW1842	314	293	SNP	T	C	0.652	293-295	'amber' or stop codon to Q	423	0	-	0	147	0
Rht-Carnamah	316	295	SNP	G	T	0.213	293-295	Q to H	188	0	0	-	40	0
Rht-Spica	316	295	SNP	G	T	0.0726	293-295	Q to H	234	0	1	216	17	0
Rht-Whistler	316	295	SNP	G	T	0.0842	293-295	Q to H	392	0	0	359	33	0
Rht-WW1842	316	295	SNP	G	T	0.1395	293-295	Q to H	423	0	0	364	59	0
Rht-Aus1408	319	298	SNP	G	C	0.4	296-298	no aa substn	50	0	20	-	0	0
Rht-Carnamah	319	298	SNP	G	C	0.239	296-298	no aa substn	188	0	45	-	0	0
Rht-Drysdale	319	298	SNP	G	C	0.08	296-298	no aa substn	163	0	13	-	0	0
Rht-Quarrion	319	298	SNP	G	C	0.102	296-298	no aa substn	499	0	50	-	0	1
Rht-Spica	319	298	SNP	G	C	0.1239	296-298	no aa substn	234	1	29	204	0	0
Rht-Whistler	319	298	SNP	G	C	0.1837	296-298	no aa substn	392	0	72	318	1	1
Rht-WW1842	319	298	SNP	G	C	0.2293	296-298	no aa substn	423	0	97	325	0	1
Rht-Aus1408	320	299	SNP	G	A	0.3	299-301	E to K	50	15	0	-	0	0
Rht-Carnamah	320	299	SNP	G	A	0.213	299-301	E to K	188	40	0	-	0	0
Rht-Drysdale	320	299	SNP	G	A	0.061	299-301	E to K	163	10	0	-	0	0
Rht-Quarrion	320	299	SNP	G	A	0.042	299-301	E to K	499	20	0	-	0	1
Rht-Spica	320	299	SNP	G	A	0.0769	299-301	E to K	234	18	0	216	0	0
Rht-Whistler	320	299	SNP	G	A	0.0893	299-301	E to K	392	35	0	357	0	0
Rht-WW1842	320	299	SNP	G	A	0.1371	299-301	E to K	423	58	0	365	0	0
Rht-Quarrion	329	308	SNP	A	G	0.016	308-310	M to V	500	-	0	8	0	0
Rht-Aus1408	332	311	SNP	G	A	0.3	311-313	G to R	50	15	0	-	0	0
Rht-Carnamah	332	311	SNP	G	A	0.234	311-313	G to R	188	44	0	-	0	0
Rht-Drysdale	332	311	SNP	G	A	0.061	311-313	G to R	163	10	0	-	0	0
Rht-Quarrion	332	311	SNP	G	A	0.052	311-313	G to R	500	26	0	-	0	0
Rht-Spica	332	311	SNP	G	A	0.0769	311-313	G to R	234	18	0	216	0	0
Rht-Whistler	332	311	SNP	G	A	0.0944	311-313	G to R	392	37	0	355	0	0
Rht-WW1842	332	311	SNP	G	A	0.1486	311-313	G to R	424	63	0	361	0	0
Rht-Aus1408	352	331	SNP	C	T	0.3	329-331	no aa substn	50	0	-	0	15	0
Rht-Carnamah	352	331	SNP	C	T	0.191	329-331	no aa substn	188	0	-	0	35	1
Rht-Drysdale	352	331	SNP	C	T	0.055	329-331	no aa substn	163	0	-	0	9	0
Rht-Quarrion	352	331	SNP	C	T	0.077	329-331	no aa substn	505	0	-	0	37	2
Rht-Spica	352	331	SNP	C	T	0.0726	329-331	no aa substn	234	0	215	0	17	2
Rht-Whistler	352	331	SNP	C	T	0.0918	329-331	no aa substn	392	0	355	0	36	1
Rht-WW1842	352	331	SNP	C	T	0.1382	329-331	no aa substn	427	0	366	0	59	2
Rht-Aus1408	361	340	SNP	G	C	0.78	338-340	no aa substn	50	0	30	-	0	0
Rht-Carnamah	361	340	SNP	G	C	0.644	338-340	no aa substn	188	0	121	-	0	0
Rht-Drysdale	361	340	SNP	G	C	0.515	338-340	no aa substn	163	0	84	-	0	0
Rht-Quarrion	361	340	SNP	G	C	0.501	338-340	no aa substn	505	2	256	-	0	1
Rht-Spica	361	340	SNP	G	C	0.581	338-340	no aa substn	234	0	136	-	0	0
Rht-Whistler	361	340	SNP	G	C	0.6557	338-340	no aa substn	392	0	257	-	0	0
Rht-WW1842	361	340	SNP	G	C	0.605	338-340	no aa substn	428	0	259	-	0	0
Rht-Aus1408	368	347	SNP	G	A	0.3	347-349	D to N	50	15	0	-	0	0
Rht-Carnamah	368	347	SNP	G	A	0.181	347-349	D to N	188	34	0	-	0	0
Rht-Drysdale	368	347	SNP	G	A	0.061	347-349	D to N	163	10	0	-	0	0
Rht-Quarrion	368	347	SNP	G	A	0.057	347-349	D to N	505	29	0	-	0	0
Rht-Spica	368	347	SNP	G	A	0.0684	347-349	D to N	234	16	0	-	0	0
Rht-Whistler	368	347	SNP	G	A	0.0791	347-349	D to N	392	31	0	-	0	0
Rht-WW1842	368	347	SNP	G	A	0.1238	347-349	D to N	428	53	0	-	0	1
Rht-Aus1408	372	351	SNP	G	A	0.3	350-352	S to N	50	15	0	-	0	0
Rht-Carnamah	372	351	SNP	G	A	0.181	350-352	S to N	188	34	0	-	0	0
Rht-Drysdale	372	351	SNP	G	A	0.055	350-352	S to N	163	9	0	-	0	0
Rht-Quarrion	372	351	SNP	G	A	0.059	350-352	S to N	506	30	0	-	0	0
Rht-Spica	372	351	SNP	G	A	0.0684	350-352	S to N	234	16	0	-	0	0
Rht-Whistler	372	351	SNP	G	A	0.0791	350-352	S to N	392	31	0	-	0	0
Rht-WW1842	372	351	SNP	G	A	0.1262	350-352	S to N	428	54	0	-	0	0
Rht-Aus1408	378	357	SNP	C	G	0.3	356-358	A to G	50	0	-	15	0	0
Rht-Carnamah	378	357	SNP	C	G	0.154	356-358	A to G	188	0	-	29	0	0
Rht-Drysdale	378	357	SNP	C	G	0.055	356-358	A to G	163	0	-	9	0	0
Rht-Quarrion	378	357	SNP	C	G	0.059	356-358	A to G	506	0	-	28	1	1
Rht-Spica	378	357	SNP	C	G	0.0641	356-358	A to G	234	0	-	15	0	0
Rht-Whistler	378	357	SNP	C	G	0.0791	356-358	A to G	392	0	-	31	0	0
Rht-WW1842	378	357	SNP	C	G	0.1215	356-358	A to G	428	0	-	52	0	0
Rht-Drysdale	382	361	SNP	C	T	0.031	359-361	no aa substn	163	0	-	0	5	0
Rht-Carnamah	395	374	SNP	G	A	0.151	374-376	D to N	185	28	0	-	0	0
Rht-Spica	395	374	SNP	G	A	0.0598	374-376	D to N	234	14	0	-	0	0
Rht-Whistler	395	374	SNP	G	A	0.0765	374-376	D to N	392	30	0	-	0	0
Rht-WW1842	395	374	SNP	G	A	0.1098	374-376	D to N	428	47	0	-	0	0
Rht-Aus1408	404	383	SNP	C	T	0.04	383-385	H to Y	50	0	-	0	2	0
Rht-Aus1408	419	398	SNP	G	A	0.3	398-400	D to N	50	15	0	-	0	0
Rht-Carnamah	419	398	SNP	G	A	0.157	398-400	D to N	185	29	0	-	0	0
Rht-Drysdale	419	398	SNP	G	A	0.055	398-400	D to N	163	9	0	-	0	0
Rht-Quarrion	419	398	SNP	G	A	0.057	398-400	D to N	506	28	0	-	1	0
Rht-Spica	419	398	SNP	G	A	0.0556	398-400	D to N	234	13	0	-	0	0
Rht-Whistler	419	398	SNP	G	A	0.0714	398-400	D to N	392	28	0	-	0	0
Rht-WW1842	419	398	SNP	G	A	0.0956	398-400	D to N	429	41	0	-	0	0
Rht-Aus1408	424	403	SNP	C	G	0.08	401-403	no aa substn	50	0	-	4	0	0
Rht-Carnamah	424	403	SNP	C	G	0.054	401-403	no aa substn	185	0	-	10	0	0
Rht-Drysdale	424	403	SNP	C	G	0.049	401-403	no aa substn	163	0	-	8	0	0
Rht-Quarrion	424	403	SNP	C	G	0.075	401-403	no aa substn	506	0	-	38	0	0
Rht-Spica	424	403	SNP	C	G	0.056	401-403	no aa substn	234	0	-	13	0	0
Rht-Whistler	424	403	SNP	C	G	0.0943	401-403	no aa substn	392	0	-	37	0	0
Rht-WW1842	424	403	SNP	C	G	0.082	401-403	no aa substn	429	0	-	35	0	0
Rht-Aus1408	427	406	SNP	C	G	0.08	404-406	no aa substn	50	0	-	4	0	0
Rht-Carnamah	427	406	SNP	C	G	0.054	404-406	no aa substn	185	0	-	10	0	0
Rht-Drysdale	427	406	SNP	C	G	0.049	404-406	no aa substn	163	0	-	8	0	0
Rht-Quarrion	427	406	SNP	C	G	0.075	404-406	no aa substn	506	0	-	37	1	0
Rht-Spica	427	406	SNP	C	G	0.056	404-406	no aa substn	234	0	-	13	0	0
Rht-Whistler	427	406	SNP	C	G	0.099	404-406	no aa substn	392	0	-	37	0	2
Rht-WW1842	427	406	SNP	C	G	0.089	404-406	no aa substn	429	0	-	35	0	3
Rht-Aus1408	428	407	SNP	T	C	0.3	407-409	S to H	50	0	15	0	-	0
Rht-Carnamah	428	407	SNP	T	C	0.178	407-409	S to H	185	0	29	4	-	0
Rht-Drysdale	428	407	SNP	T	C	0.067	407-409	S to H	163	0	9	2	-	0
Rht-Quarrion	428	407	SNP	T	C	0.059	407-409	S to H	506	0	26	4	-	0
Rht-Spica	428	407	SNP	T	C	0.0598	407-409	S to H	234	0	14	0	220	0
Rht-Whistler	428	407	SNP	T	C	0.0816	407-409	S to H	392	0	32	0	360	0
Rht-WW1842	428	407	SNP	T	C	0.1142	407-409	S to H	429	0	49	0	380	0
Rht-Aus1408	429	408	SNP	C	A	0.3	407-409	S to H	50	15	-	0	0	0
Rht-Carnamah	429	408	SNP	C	A	0.168	407-409	S to H	185	29	-	0	1	1
Rht-Drysdale	429	408	SNP	C	A	0.055	407-409	S to H	163	9	-	0	0	0
Rht-Quarrion	429	408	SNP	C	A	0.051	407-409	S to H	506	26	-	0	0	0
Rht-Spica	429	408	SNP	C	A	0.0556	407-409	S to H	234	13	221	0	0	0
Rht-Whistler	429	408	SNP	C	A	0.0714	407-409	S to H	392	28	364	0	0	0
Rht-WW1842	429	408	SNP	C	A	0.0956	407-409	S to H	429	41	388	0	0	0
Rht-Aus1408	430	409	SNP	C	T	0.38	407-409	S to H	50	0	-	0	19	0
Rht-Carnamah	430	409	SNP	C	T	0.211	407-409	S to H	185	0	-	0	39	0
Rht-Drysdale	430	409	SNP	C	T	0.11	407-409	S to H	163	0	-	0	18	0
Rht-Quarrion	430	409	SNP	C	T	0.126	407-409	S to H	506	0	-	0	60	4
Rht-Spica	430	409	SNP	C	T	0.1068	407-409	S to H	234	0	-	0	25	1
Rht-Whistler	430	409	SNP	C	T	0.1658	407-409	S to H	392	0	-	0	65	0
Rht-WW1842	430	409	SNP	C	T	0.1772	407-409	S to H	429	0	-	0	76	0
Rht-Aus1408	447	426	SNP	T	C	0.042	425-427	L to P	48	0	2	0	-	1
Rht-Aus1408	448	427	SNP	G	C	0.271	425-427	no aa substn	48	0	13	-	0	0
Rht-Carnamah	448	427	SNP	G	C	0.157	425-427	no aa substn	185	0	29	-	0	0
Rht-Drysdale	448	427	SNP	G	C	0.037	425-427	no aa substn	163	0	6	-	0	0
Rht-Quarrion	448	427	SNP	G	C	0.051	425-427	no aa substn	506	2	24	-	0	0
Rht-Spica	448	427	SNP	G	C	0.0556	425-427	no aa substn	234	0	13	-	0	0
Rht-Whistler	448	427	SNP	G	C	0.0636	425-427	no aa substn	393	0	25	-	0	0
Rht-WW1842	448	427	SNP	G	C	0.1002	425-427	no aa substn	429	0	43	-	0	0
Rht-Aus1408	451	430	SNP	G	C	0.271	428-430	no aa substn	48	0	13	-	0	0
Rht-Carnamah	451	430	SNP	G	C	0.157	428-430	no aa substn	185	0	29	-	0	0
Rht-Drysdale	451	430	SNP	G	C	0.031	428-430	no aa substn	163	0	5	-	0	0
Rht-Quarrion	451	430	SNP	G	C	0.047	428-430	no aa substn	506	0	24	-	0	0
Rht-Spica	451	430	SNP	G	C	0.0556	428-430	no aa substn	234	2	13	-	0	0
Rht-Whistler	451	430	SNP	G	C	0.0611	428-430	no aa substn	393	0	24	-	2	0
Rht-WW1842	451	430	SNP	G	C	0.1002	428-430	no aa substn	429	3	43	-	0	0
Rht-Aus1408	452	431	SNP	G	C	0.271	431-433	E to H	48	1	12	-	0	0
Rht-Carnamah	452	431	SNP	G	C	0.157	431-433	E to H	185	0	28	-	0	1
Rht-Drysdale	452	431	SNP	G	C	0.031	431-433	E to H	163	0	5	-	0	0
Rht-Quarrion	452	431	SNP	G	C	0.047	431-433	E to H	506	0	24	-	0	0
Rht-Spica	452	431	SNP	G	C	0.0556	431-433	E to H	234	0	13	-	0	0
Rht-Whistler	452	431	SNP	G	C	0.0636	431-433	E to H	393	1	25	-	0	0
Rht-WW1842	452	431	SNP	G	C	0.1002	431-433	E to H	429	1	43	-	0	0
Rht-Aus1408	454	433	SNP	G	T	0.271	431-433	E to H	48	0	0	-	13	0
Rht-Carnamah	454	433	SNP	G	T	0.151	431-433	E to H	185	0	0	-	28	0
Rht-Drysdale	454	433	SNP	G	T	0.037	431-433	E to H	163	1	0	-	5	0
Rht-Quarrion	454	433	SNP	G	T	0.049	431-433	E to H	506	1	0	-	24	0
Rht-Spica	454	433	SNP	G	T	0.0556	431-433	E to H	234	0	0	-	13	0
Rht-Whistler	454	433	SNP	G	T	0.071	431-433	E to H	393	3	0	-	25	0
Rht-WW1842	454	433	SNP	G	T	0.1002	431-433	E to H	429	0	0	-	43	0
Rht-Quarrion	456	435	SNP	T	C	0.022	434-436	L to P	506	0	11	0	-	0
Rht-Drysdale	459	438	SNP	A	C	0.043	437-439	N to T	163	-	5	2	0	0
Rht-Aus1408	468	447	SNP	C	T	0.25	446-448	P toL	48	0	-	0	12	0
Rht-Carnamah	468	447	SNP	C	T	0.184	446-448	P toL	185	0	-	0	31	3
Rht-Drysdale	468	447	SNP	C	T	0.043	446-448	P toL	163	0	-	0	7	0
Rht-Quarrion	468	447	SNP	C	T	0.046	446-448	P toL	505	0	-	0	22	1
Rht-Spica	468	447	SNP	C	T	0.0556	446-448	P toL	234	0	218	0	13	3
Rht-Whistler	468	447	SNP	C	T	0.0738	446-448	P toL	393	0	364	0	29	0
Rht-WW1842	468	447	SNP	C	T	0.1093	446-448	P toL	430	0	383	0	47	0
Rht-Carnamah	469	448	SNP	G	A	0.168	446-448	P toL	185	31	0	-	0	0
Rht-Quarrion	469	448	SNP	G	A	0.002	446-448	P toL	505	1	0	-	0	0
Rht-Spica	469	448	SNP	G	A	0.0513	446-448	P toL	234	12	0	-	0	3
Rht-Whistler	469	448	SNP	G	A	0.0738	446-448	P toL	393	29	0	-	0	0
Rht-WW1842	469	448	SNP	G	A	0.1093	446-448	P toL	430	47	0	-	0	0
Rht-Carnamah	472	451	SNP	G	C	0.059	449-451	no aa substn	185	0	-	0	0	11
Rht-Spica	472	451	SNP	G	C	0.03	449-451	no aa substn	234	0	-	0	0	7
Rht-Whistler	472	451	SNP	G	C	0.015	449-451	no aa substn	393	0	-	0	0	6
Rht-WW1842	472	451	SNP	G	C	0.04	449-451	no aa substn	430	0	-	0	3	14
Rht-Carnamah	473	452	Indel	C	-	0.059	452-454	indel [P]	185	0	-	0	0	11
Rht-Quarrion	473	452	Indel	C	-	0.022	452-454	indel [P]	505	0	-	0	1	10
Rht-Spica	473	452	Indel	C	-	0.073	452-454	indel [P]	234	0	-	2	3	12
Rht-Whistler	473	452	Indel	C	-	0.015	452-454	indel [P]	393	0	-	0	0	6
Rht-WW1842	473	452	Indel	C	-	0.186	452-454	indel [P]	430	0	-	0	0	80
Rht-Carnamah	474	453	Indel	C	-	0.07	452-454	indel [P]	185	0	-	0	0	13
Rht-Quarrion	474	453	Indel	C	-	0.012	452-454	indel [P]	505	0	-	0	0	6
Rht-Spica	474	453	Indel	C	-	0.043	452-454	indel [P]	234	0	-	0	0	10
Rht-Whistler	474	453	Indel	C	-	0.031	452-454	indel [P]	393	0	-	0	0	12
Rht-WW1842	474	453	Indel	C	-	0.016	452-454	indel [P]	430	0	-	0	0	7
Rht-Carnamah	475	454	Indel	C	-	0.059	452-454	indel [P]	185	0	-	-	0	11
Rht-Quarrion	475	454	Indel	C	-	0.012	452-454	indel [P]	505	0	-	0	0	6
Rht-Spica	475	454	Indel	C	-	0.043	452-454	indel [P]	234	0	-	0	0	10
Rht-Whistler	475	454	Indel	C	-	0.015	452-454	indel [P]	393	1	-	-	0	5
Rht-WW1842	475	454	Indel	C	-	0.016	452-454	indel [P]	430	0	-	0	0	7
Rht-Aus1408	494	473	Indel	-	C	0.375	473	indel [Q]	48	0	18	0	0	30
Rht-Aus1408	495	473	Indel	-	A	0.375	473	indel [Q]	48	18	0	0	0	30
Rht-Aus1408	496	473	Indel	-	G	0.375	473	indel [Q]	48	0	0	18	0	30
Rht-Carnamah	494	473	Indel	-	C	0.424	473	indel [Q]	184	0	78	0	0	106
Rht-Carnamah	495	473	Indel	-	A	0.424	473	indel [Q]	184	79	0	0	1	105
Rht-Carnamah	496	473	Indel	-	G	0.424	473	indel [Q]	184	0	0	78	0	106
Rht-Drysdale	494	473	Indel	-	C	0.337	473	indel [Q]	163	0	55	0	0	108
Rht-Drysdale	495	473	Indel	-	A	0.337	473	indel [Q]	163	55	0	0	0	108
Rht-Drysdale	496	473	Indel	-	G	0.337	473	indel [Q]	163	0	0	55	0	108
Rht-Quarrion	494	473	Indel	-	C	0.371	473	indel [Q]	504	1	188	0	0	316
Rht-Quarrion	495	473	Indel	-	A	0.363	473	indel [Q]	504	185	0	2	0	319
Rht-Quarrion	496	473	Indel	-	G	0.371	473	indel [Q]	504	0	0	187	0	317
Rht-Spica	494	473	Indel	-	C	0.543	473	indel [Q]	232	0	126	0	0	106
Rht-Spica	495	473	Indel	-	A	0.526	473	indel [Q]	232	122	0	0	0	110
Rht-Spica	496	473	Indel	-	G	0.539	473	indel [Q]	232	0	0	125	0	107
Rht-Whistler	494	473	Indel	-	C	0.435	473	indel [Q]	393	0	173	0	0	222
Rht-Whistler	495	473	Indel	-	A	0.43	473	indel [Q]	393	169	0	0	0	224
Rht-Whistler	496	473	Indel	-	G	0.427	473	indel [Q]	393	0	0	167	0	225
Rht-WW1842	494	473	Indel	-	C	0.414	473	indel [Q]	430	0	178	0	0	252
Rht-WW1842	495	473	Indel	-	A	0.412	473	indel [Q]	430	178	0	1	0	252
Rht-WW1842	496	473	Indel	-	G	0.414	473	indel [Q]	430	0	0	178	0	252
Rht-Aus1408	503	479	SNP	G	A	0.229	479-481	A to T	48	11	0	-	0	0
Rht-Carnamah	503	479	SNP	G	A	0.201	479-481	A to T	184	37	0	-	0	0
Rht-Drysdale	503	479	SNP	G	A	0.067	479-481	A to T	163	11	0	-	0	0
Rht-Quarrion	503	479	SNP	G	A	0.052	479-481	A to T	504	25	1	-	0	0
Rht-Spica	503	479	SNP	G	A	0.0905	479-481	A to T	232	21	0	-	0	0
Rht-Whistler	503	479	SNP	G	A	0.0967	479-481	A to T	393	38	0	-	0	0
Rht-WW1842	503	479	SNP	G	A	0.1326	479-481	A to T	430	57	0	-	0	0
Rht-Carnamah	514	490	SNP	C	T	0.027	488-490	no aa substn	184	0	-	0	5	13
Rht-Aus1408	515	491	Indel	T	-	0.375	491-493	indel [S]	48	0	0	0	-	18
Rht-Aus1408	516	492	Indel	C	-	0.375	491-493	indel [S]	48	0	-	0	0	18
Rht-Aus1408	517	493	Indel	C	-	0.417	491-493	indel [S]	48	0	-	0	0	20
Rht-Aus1408	518	494	Indel	A	-	0.021	494-496	indel [T]	48	-	0	0	0	1
Rht-Aus1408	519	495	Indel	C	-	0.021	494-496	indel [T]	48	0	-	0	0	1
Rht-Aus1408	520	496	Indel	C	-	0.083	494-496	indel [T]	48	0	-	0	0	4
Rht-Drysdale	520	496	SNP	C	T	0.056	494-496	no aa substn	162	0	-	0	5	4
Rht-Aus1408	526	502	SNP	C	G	0.604	500-502	no aa substn	48	0	-	29	0	0
Rht-Carnamah	526	502	SNP	C	G	0.707	500-502	no aa substn	184	0	-	130	0	0
Rht-Drysdale	526	502	SNP	C	G	0.469	500-502	no aa substn	162	0	-	76	0	0
Rht-Quarrion	526	502	SNP	C	G	0.467	500-502	no aa substn	501	0	-	235	0	1
Rht-Spica	526	502	SNP	C	G	0.6034	500-502	no aa substn	232	0	-	140	0	0
Rht-Whistler	526	502	SNP	C	G	0.6005	500-502	no aa substn	393	0	-	236	0	0
Rht-WW1842	526	502	SNP	C	G	0.6192	500-502	no aa substn	428	0	-	265	0	5
Rht-Aus1408	530	506	Indel	-	A	0	506	indel [S]	48	0	0	0	0	48
Rht-Aus1408	531	506	Indel	-	G	0	506	indel [S]	48	0	0	0	0	48
Rht-Aus1408	532	506	Indel	-	C	0	506	indel [S]	48	0	0	0	0	48
Rht-Carnamah	530	506	Indel	-	A	0.071	506	indel [S]	184	14	0	1	0	170
Rht-Carnamah	531	506	Indel	-	G	0.076	506	indel [S]	184	0	0	14	0	170
Rht-Carnamah	532	506	Indel	-	C	0.065	506	indel [S]	184	0	12	0	0	172
Rht-Drysdale	530	506	Indel	-	A	0.08	506	indel [S]	162	13	0	0	0	149
Rht-Drysdale	531	506	Indel	-	G	0.08	506	indel [S]	162	0	0	13	0	149
Rht-Drysdale	532	506	Indel	-	C	0.08	506	indel [S]	162	0	13	0	0	149
Rht-Quarrion	530	506	Indel	-	A	0.058	506	indel [S]	501	29	0	0	0	472
Rht-Quarrion	531	506	Indel	-	G	0.136	506	indel [S]	501	1	0	29	0	432
Rht-Quarrion	532	506	Indel	-	C	0.056	506	indel [S]	501	0	30	2	0	471
Rht-Spica	530	506	Indel	-	A	0.052	506	indel [S]	232	12	0	0	0	220
Rht-Spica	531	506	Indel	-	G	0.052	506	indel [S]	232	0	0	12	0	220
Rht-Spica	532	506	Indel	-	C	0.047	506	indel [S]	232	0	11	0	0	221
Rht-Whistler	530	506	Indel	-	A	0.089	506	indel [S]	393	35	0	0	0	358
Rht-Whistler	531	506	Indel	-	G	0.089	506	indel [S]	393	0	0	35	0	358
Rht-Whistler	532	506	Indel	-	C	0.089	506	indel [S]	393	0	35	0	0	358
Rht-WW1842	530	506	Indel	-	A	0.058	506	indel [S]	428	26	0	1	0	402
Rht-WW1842	531	506	Indel	-	G	0.061	506	indel [S]	428	0	0	26	0	402
Rht-WW1842	532	506	Indel	-	C	0.061	506	indel [S]	428	0	26	0	0	402
Rht-Aus1408	535	508	SNP	C	T	0.375	506-508	no aa substn	48	0	-	0	18	0
Rht-Carnamah	535	508	SNP	C	T	0.435	506-508	no aa substn	184	0	-	0	79	1
Rht-Drysdale	535	508	SNP	C	T	0.315	506-508	no aa substn	162	0	-	0	51	0
Rht-Quarrion	535	508	SNP	C	T	0.365	506-508	no aa substn	501	0	-	1	182	0
Rht-Spica	535	508	SNP	C	T	0.487	506-508	no aa substn	232	0	-	0	113	0
Rht-Whistler	535	508	SNP	C	T	0.436	506-508	no aa substn	392	0	-	6	161	4
Rht-WW1842	535	508	SNP	C	T	0.44	506-508	no aa substn	425	0	-	0	187	1
Rht-Aus1408	538	511	SNP	G	C	0.271	509-511	no aa substn	48	0	12	-	0	1
Rht-Carnamah	538	511	SNP	G	C	0.326	509-511	no aa substn	184	0	51	-	0	9
Rht-Drysdale	538	511	SNP	G	C	0.204	509-511	no aa substn	162	0	25	-	0	8
Rht-Quarrion	538	511	SNP	G	C	0.13	509-511	no aa substn	501	1	53	-	0	11
Rht-Spica	538	511	SNP	G	C	0.121	509-511	no aa substn	232	1	28	-	0	2
Rht-Whistler	538	511	SNP	G	C	0.191	509-511	no aa substn	392	2	67	-	0	6
Rht-WW1842	538	511	SNP	G	C	0.198	509-511	no aa substn	425	1	84	-	0	3
Rht-Carnamah	559	532	SNP	C	G	0.393	530-532	no aa substn	346	0	-	136	0	0
Rht-Drysdale	559	532	SNP	C	G	0.216	530-532	no aa substn	227	0	-	49	0	0
Rht-Quarrion	559	532	SNP	C	G	0.178	530-532	no aa substn	658	0	-	116	1	0
Rht-Spica	559	532	SNP	C	G	0.3311	530-532	no aa substn	441	0	-	146	0	0
Rht-Whistler	559	532	SNP	C	G	0.3943	530-532	no aa substn	837	0	-	325	5	0
Rht-WW1842	559	532	SNP	C	G	0.3193	530-532	no aa substn	714	0	-	228	0	0
Rht-Carnamah	562	535	SNP	C	T	0.782	533-535	no aa substn	174	0	-	0	136	0
Rht-Drysdale	562	535	SNP	C	T	0.754	533-535	no aa substn	65	0	-	0	49	0
Rht-Quarrion	562	535	SNP	C	T	0.69	533-535	no aa substn	168	0	-	0	116	0
Rht-Spica	562	535	SNP	C	T	0.6682	533-535	no aa substn	217	0	-	2	145	0
Rht-Whistler	562	535	SNP	C	T	0.6916	533-535	no aa substn	467	0	-	0	323	1
Rht-WW1842	562	535	SNP	C	T	0.7508	533-535	no aa substn	305	0	-	0	229	0
Rht-Carnamah	568	541	SNP	C	T	0.023	539-541	no aa substn	174	0	-	0	4	0
Rht-Quarrion	568	541	SNP	C	T	0.012	539-541	no aa substn	168	0	-	1	1	0
Rht-Carnamah	572	545	SNP	T	A	0.08	545-547	C to S	174	14	0	0	-	0
Rht-Drysdale	572	545	SNP	T	A	0.031	545-547	C to S	65	1	1	0	-	0
Rht-Quarrion	572	545	SNP	T	A	0.03	545-547	C to S	168	5	0	0	-	0
Rht-Spica	572	545	SNP	T	A	0.0415	545-547	C to S	217	9	0	0	-	2
Rht-Whistler	572	545	SNP	T	A	0.0428	545-547	C to S	467	20	1	0	-	1
Rht-WW1842	572	545	SNP	T	A	0.0426	545-547	C to S	305	13	0	0	-	0
Rht-Carnamah	575	548	SNP	A	C	0.017	548-550	S to R	174	-	3	0	0	0
Rht-Carnamah	579	552	SNP	C	T	0.08	551-553	T to I	174	0	-	0	14	0
Rht-Drysdale	579	552	SNP	C	T	0.015	551-553	T to I	65	0	-	0	1	0
Rht-Quarrion	579	552	SNP	C	T	0.03	551-553	T to I	168	0	-	0	5	0
Rht-Spica	579	552	SNP	C	T	0.0415	551-553	T to I	217	0	-	0	9	0
Rht-Whistler	579	552	SNP	C	T	0.043	551-553	T to I	467	0	-	0	19	1
Rht-WW1842	579	552	SNP	C	T	0.0426	551-553	T to I	305	0	-	0	13	0
Rht-Carnamah	582	555	SNP	A	G	0.029	554-556	Y to C	174	-	0	5	0	0
Rht-Carnamah	586	559	SNP	G	C	0.776	557-559	no aa substn	174	4	135	-	0	0
Rht-Drysdale	586	559	SNP	G	C	0.754	557-559	no aa substn	65	0	49	-	0	0
Rht-Quarrion	586	559	SNP	G	C	0.702	557-559	no aa substn	168	2	120	-	0	0
Rht-Spica	586	559	SNP	G	C	0.6774	557-559	no aa substn	217	0	147	-	0	0
Rht-Whistler	586	559	SNP	G	C	0.6916	557-559	no aa substn	467	0	323	-	0	0
Rht-WW1842	586	559	SNP	G	C	0.7443	557-559	no aa substn	305	0	227	-	0	0
Rht-Carnamah	601	574	SNP	G	C	0.759	572-574	no aa substn	174	0	132	-	0	17
Rht-Drysdale	601	574	SNP	G	C	0.754	572-574	no aa substn	65	0	49	-	0	0
Rht-Quarrion	601	574	SNP	G	C	0.685	572-574	no aa substn	168	0	124	-	0	9
Rht-Spica	601	574	SNP	G	C	0.7465	572-574	no aa substn	217	0	142	-	0	20
Rht-Whistler	601	574	SNP	G	C	0.707	572-574	no aa substn	468	0	343	-	0	12
Rht-WW1842	601	574	SNP	G	C	0.7836	572-574	no aa substn	305	0	239	-	0	0
Rht-Carnamah	612	585	SNP	T	G	0.862	584-586	V to G	174	0	0	150	-	0
Rht-Drysdale	612	585	SNP	T	G	0.769	584-586	V to G	65	0	0	50	-	0
Rht-Quarrion	612	585	SNP	T	G	0.726	584-586	V to G	168	0	0	122	-	0
Rht-Spica	612	585	SNP	T	G	0.724	584-586	V to G	217	0	0	157	-	0
Rht-Whistler	612	585	SNP	T	G	0.729	584-586	V to G	468	0	4	340	-	1
Rht-WW1842	612	585	SNP	T	G	0.761	584-586	V to G	306	4	0	233	-	0
Rht-Drysdale	614	587	SNP	G	A	0.046	587-589	A to T	65	3	0	-	0	0
Rht-Carnamah	616	589	Indel + SNP	-	C; G	78; 8%	589	indel [VG]	174	0	136	14	0	24
Rht-Carnamah	617	589	Indel + SNP	-	G; A	78; 8%	589	indel [V]; indel [T]	174	14	0	136	0	24
Rht-Carnamah	618	589	Indel + SNP	-	T; C	78; 8%	589	indel [V]; indel [T]	174	0	14	0	136	24
Rht-Carnamah	619	589	Indel + SNP	-	C; G	78; 8%	589	indel [V]; indel [T]	174	0	136	14	0	24
Rht-Carnamah	620	589	Indel	-	G	0.862	589	indel [G]; indel [A]	174	0	0	150	0	24
Rht-Carnamah	621	589	Indel + SNP	-	G; C	78; 8%	589	indel [G]; indel [A]	174	0	14	136	0	24
Rht-Drysdale	616	589	Indel + SNP	-	C; G	75; 2%	589	indel [VG]	65	0	49	1	0	15
Rht-Drysdale	617	589	Indel + SNP	-	G; A	75; 2%	589	indel [V]; indel [T]	65	1	0	49	0	15
Rht-Drysdale	618	589	Indel + SNP	-	T; C	75; 2%	589	indel [V]; indel [T]	65	0	1	0	49	15
Rht-Drysdale	619	589	Indel + SNP	-	C; G	75; 2%	589	indel [V]; indel [T]	65	0	49	1	0	15
Rht-Drysdale	620	589	Indel	-	G	0.769	589	indel [G]; indel [A]	65	0	0	50	0	15
Rht-Drysdale	621	589	Indel + SNP	-	G; C	75; 2%	589	indel [G]; indel [A]	65	0	1	49	0	15
Rht-Quarrion	616	589	Indel + SNP	-	C; G	69; 4%	589	indel [VG]	168	0	116	6	0	46
Rht-Quarrion	617	589	Indel + SNP	-	G; A	69; 4%	589	indel [V]; indel [T]	168	6	0	115	0	47
Rht-Quarrion	618	589	Indel + SNP	-	T; C	69; 4%	589	indel [V]; indel [T]	168	0	6	0	116	46
Rht-Quarrion	619	589	Indel + SNP	-	C; G	69; 4%	589	indel [V]; indel [T]	168	0	116	6	0	46
Rht-Quarrion	620	589	Indel	-	G	0.726	589	indel [G]; indel [A]	168	0	0	122	0	46
Rht-Quarrion	621	589	Indel + SNP	-	G; C	68; 4%	589	indel [G]; indel [A]	168	0	7	115	0	46
Rht-Spica	616	589	Indel + SNP	-	C; G	70; 4%	589	indel [VG]	217	0	152	8	0	57
Rht-Spica	617	589	Indel + SNP	-	G; A	69; 4%	589	indel [V]; indel [T]	217	8	0	149	0	60
Rht-Spica	618	589	Indel + SNP	-	T; C	69; 4%	589	indel [V]; indel [T]	217	0	8	0	149	60
Rht-Spica	619	589	Indel + SNP	-	C; G	69; 4%	589	indel [V]; indel [T]	217	0	149	8	0	60
Rht-Spica	620	589	Indel	-	G	0.724	589	indel [G]; indel [A]	217	0	0	157	0	60
Rht-Spica	621	589	Indel + SNP	-	G; C	68; 4%	589	indel [G]; indel [A]	217	0	8	147	0	60
Rht-Whistler	616	589	Indel + SNP	-	C; G	68; 4%	589	indel [VG]	468	0	320	17	1	128
Rht-Whistler	617	589	Indel + SNP	-	G; A	68; 4%	589	indel [V]; indel [T]	468	18	1	320	0	126
Rht-Whistler	618	589	Indel + SNP	-	T; C	68; 4%	589	indel [V]; indel [T]	468	0	21	1	320	126
Rht-Whistler	619	589	Indel + SNP	-	C; G	68; 4%	589	indel [V]; indel [T]	468	0	325	17	1	126
Rht-Whistler	620	589	Indel	-	G	0.729	589	indel [G]; indel [A]	468	0	0	341	1	126
Rht-Whistler	621	589	Indel + SNP	-	G; C	69; 4%	589	indel [G]; indel [A]	468	0	17	324	1	126
Rht-WW1842	616	589	Indel + SNP	-	C; G	73; 4%	589	indel [VG]	306	1	226	11	0	69
Rht-WW1842	617	589	Indel + SNP	-	G; A	73; 4%	589	indel [V]; indel [T]	306	11	1	225	0	69
Rht-WW1842	618	589	Indel + SNP	-	T; C	73; 4%	589	indel [V]; indel [T]	306	0	11	1	225	69
Rht-WW1842	619	589	Indel + SNP	-	C; G	73; 4%	589	indel [V]; indel [T]	306	0	225	11	1	69
Rht-WW1842	620	589	Indel	-	G	0.761	589	indel [G]; indel [A]	306	4	0	237	0	69
Rht-WW1842	621	589	Indel + SNP	-	G; C	73; 4%	589	indel [G]; indel [A]	306	0	11	226	0	69
Rht-Carnamah	634	601	SNP	C	G	0.862	599-601	no aa substn	174	0	-	150	0	0
Rht-Drysdale	634	601	SNP	C	G	0.769	599-601	no aa substn	65	0	-	50	0	0
Rht-Quarrion	634	601	SNP	C	G	0.72	599-601	no aa substn	168	0	-	121	0	0
Rht-Spica	634	601	SNP	C	G	0.734	599-601	no aa substn	218	0	-	160	0	0
Rht-Whistler	634	601	SNP	C	G	0.7329	599-601	no aa substn	468	2	-	341	0	0
Rht-WW1842	634	601	SNP	C	G	0.788	599-601	no aa substn	307	0	-	242	0	0
Rht-Carnamah	649	616	SNP	C	G	0.856	614-616	no aa substn	174	0	-	149	0	0
Rht-Drysdale	649	616	SNP	C	G	0.769	614-616	no aa substn	65	0	-	50	0	0
Rht-Quarrion	649	616	SNP	C	G	0.714	614-616	no aa substn	168	0	-	120	0	0
Rht-Quarrion	649	616	SNP	C	G	0.714	614-616	no aa substn	168	0	-	120	0	0
Rht-Spica	649	616	SNP	C	G	0.734	614-616	no aa substn	218	0	-	160	0	0
Rht-Whistler	649	616	SNP	C	G	0.727	614-616	no aa substn	472	0	-	343	0	0
Rht-WW1842	649	616	SNP	C	G	0.779	614-616	no aa substn	307	0	-	239	0	0
Rht-Carnamah	650	617	Indel	G	-	0.856	617-619	indel [V]	174	0	0	-	0	149
Rht-Drysdale	650	617	Indel	G	-	0.769	617-619	indel [V]	65	0	0	-	0	50
Rht-Quarrion	650	617	Indel	G	-	0.714	617-619	indel [V]	168	0	0	-	0	120
Rht-Spica	650	617	Indel	G	-	0.734	617-619	indel [V]	218	0	0	-	0	160
Rht-Whistler	650	617	Indel	G	-	0.727	617-619	indel [V]	472	0	0	-	0	343
Rht-WW1842	650	617	Indel	G	-	0.779	617-619	indel [V]	307	0	0	-	0	239
Rht-Carnamah	651	618	Indel	T	-	0.856	617-619	indel [V]	174	0	0	0	-	149
Rht-Drysdale	651	618	Indel	T	-	0.769	617-619	indel [V]	65	0	0	0	-	50
Rht-Quarrion	651	618	Indel	T	-	0.714	617-619	indel [V]	168	0	0	0	-	120
Rht-Spica	651	618	Indel	T	-	0.734	617-619	indel [V]	218	0	0	0	-	160
Rht-Whistler	651	618	Indel	T	-	0.729	617-619	indel [V]	472	0	0	0	-	344
Rht-WW1842	651	618	Indel	T	-	0.782	617-619	indel [V]	307	0	0	0	-	240
Rht-Carnamah	652	619	Indel	G	-	0.856	617-619	indel [V]	174	0	0	-	0	149
Rht-Drysdale	652	619	Indel	G	-	0.769	617-619	indel [V]	65	0	0	-	0	50
Rht-Quarrion	652	619	Indel	G	-	0.714	617-619	indel [V]	168	0	0	-	0	120
Rht-Spica	652	619	Indel	G	-	0.734	617-619	indel [V]	218	0	0	-	0	160
Rht-Whistler	652	619	Indel	G	-	0.727	617-619	indel [V]	472	0	0	-	0	343
Rht-WW1842	652	619	Indel	G	-	0.782	617-619	indel [V]	307	0	0	-	0	240
Rht-Carnamah	658	625	SNP	T	C	0.793	623-625	no aa substn	174	0	138	0	-	0
Rht-Drysdale	658	625	SNP	T	C	0.769	623-625	no aa substn	65	0	50	0	-	0
Rht-Quarrion	658	625	SNP	T	C	0.679	623-625	no aa substn	168	0	114	0	-	0
Rht-Spica	658	625	SNP	T	C	0.6789	623-625	no aa substn	218	0	148	0	-	0
Rht-Whistler	658	625	SNP	T	C	0.6737	623-625	no aa substn	472	0	313	0	-	5
Rht-WW1842	658	625	SNP	T	C	0.7329	623-625	no aa substn	307	0	221	0	-	4
Rht-Carnamah	682	649	SNP	C	G	0.908	647-649	no aa substn	174	0	-	158	0	0
Rht-Drysdale	682	649	SNP	C	G	0.785	647-649	no aa substn	65	0	-	51	0	0
Rht-Quarrion	682	649	SNP	C	G	0.726	647-649	no aa substn	168	0	-	122	0	0
Rht-Spica	682	649	SNP	C	G	0.7534	647-649	no aa substn	219	0	-	163	0	2
Rht-Whistler	682	649	SNP	C	G	0.7267	647-649	no aa substn	472	0	-	342	0	1
Rht-WW1842	682	649	SNP	C	G	0.776	647-649	no aa substn	308	0	-	238	0	1
Rht-Carnamah	699	666	Indel	-	C	1	666	indel [S]	174	0	174	0	0	0
Rht-Carnamah	700	666	SNP	-	G; A	85; 15%	666	indel [S]	174	26	0	148	0	0
Rht-Carnamah	701	666	Indel	-	T	1	666		174	0	0	0	174	0
Rht-Drysdale	699	666	Indel	-	C	1	666	indel [S]	65	0	65	0	0	0
Rht-Drysdale	700	666	SNP	-	G; A	77; 23%	666	indel [S]	65	15	0	50	0	0
Rht-Drysdale	701	666	Indel	-	T	1	666		65	0	0	0	65	0
Rht-Quarrion	699	666	Indel	-	C	1	666	indel [S]	165	0	165	0	0	0
Rht-Quarrion	700	666	SNP	-	G; A	70; 30%	666	indel [S]	165	50	0	115	0	0
Rht-Quarrion	701	666	Indel	-	T	1	666		165	0	0	0	165	0
Rht-Spica	699	666	Indel	-	C	1	666	indel [S]	219	0	219	0	0	0
Rht-Spica	700	666	SNP	-	G; A	68; 32%	666	indel [S]	219	69	0	150	0	0
Rht-Spica	701	666	Indel	-	T	1	666		219	0	0	0	219	0
Rht-Whistler	699	666	Indel	-	C	1	666	indel [S]	474	0	474	0	0	0
Rht-Whistler	700	666	SNP	-	G; A	67; 33%	666	indel [S]	474	155	0	319	0	0
Rht-Whistler	701	666	Indel	-	T	1	666		474	0	0	0	474	0
Rht-WW1842	699	666	Indel	-	C	1	666	indel [S]	307	0	307	0	0	0
Rht-WW1842	700	666	SNP	-	G; A	73; 27%	666	indel [S]	307	83	0	224	0	0
Rht-WW1842	701	666	Indel	-	T	1	666		307	0	0	0	307	0
Rht-Carnamah	703	667	SNP	A	C	0.149	665-667	no aa substn	174	-	26	0	0	0
Rht-Drysdale	703	667	SNP	A	C	0.231	665-667	no aa substn	65	-	15	0	0	0
Rht-Quarrion	703	667	SNP	A	C	0.315	665-667	no aa substn	165	-	50	2	0	0
Rht-Spica	703	667	SNP	A	C	0.315	665-667	no aa substn	219	-	69	0	0	0
Rht-Whistler	703	667	SNP	A	C	0.327	665-667	no aa substn	474	-	155	0	0	0
Rht-WW1842	703	667	SNP	A	C	0.274	665-667	no aa substn	307	-	84	0	0	0
Rht-Carnamah	706	670	SNP	C	A	0.075	668-670	no aa substn	174	13	-	0	0	0
Rht-Drysdale	706	670	SNP	C	A	0.215	668-670	no aa substn	65	14	-	0	0	0
Rht-Quarrion	706	670	SNP	C	A	0.291	668-670	no aa substn	165	46	-	0	2	0
Rht-Spica	706	670	SNP	C	A	0.233	668-670	no aa substn	219	51	-	0	0	0
Rht-Whistler	706	670	SNP	C	A	0.268	668-670	no aa substn	474	124	-	2	0	0
Rht-WW1842	706	670	SNP	C	A	0.241	668-670	no aa substn	307	74	-	0	0	0
Rht-Carnamah	709	673	SNP	A	C; G	93; 7%	671-673	no aa substn	174	0	161	13	0	0
Rht-Drysdale	709	673	SNP	A	C; G	78; 22%	671-673	no aa substn	65	0	51	14	0	0
Rht-Quarrion	709	673	SNP	A	C; G	72; 28%	671-673	no aa substn	165	0	119	46	0	0
Rht-Spica	709	673	SNP	A	C; G	74; 24%	671-673	no aa substn	219	5	161	53	0	0
Rht-Whistler	709	673	SNP	A	C; G	71; 27 %	671-673	no aa substn	474	6	338	130	1	0
Rht-WW1842	709	673	SNP	A	C; G	75; 24%	671-673	no aa substn	307	1	232	74	0	0
Rht-Carnamah	710	674	Indel	T	-	0.103	674-676	indel [S]	174	0	5	0	-	13
Rht-Drysdale	710	674	Indel	T	-	0.215	674-676	indel [S]	65	0	0	0	-	14
Rht-Quarrion	710	674	Indel	T	-	0.285	674-676	indel [S]	165	0	1	0	-	46
Rht-Spica	710	674	Indel	T	-	0.251	674-676	indel [S]	219	0	0	1	-	54
Rht-Whistler	710	674	Indel	T	-	0.278	674-676	indel [S]	474	0	2	0	-	130
Rht-WW1842	710	674	Indel	T	-	0.238	674-676	indel [S]	307	0	0	0	-	73
Rht-Carnamah	711	675	Indel	C	-	0.075	674-676	indel [S]	174	0	-	0	0	13
Rht-Drysdale	711	675	Indel	C	-	0.215	674-676	indel [S]	65	0	-	0	0	14
Rht-Quarrion	711	675	Indel	C	-	0.279	674-676	indel [S]	165	0	-	0	0	46
Rht-Spica	711	675	Indel	C	-	0.247	674-676	indel [S]	219	0	-	0	0	54
Rht-Whistler	711	675	Indel	C	-	0.276	674-676	indel [S]	474	0	-	0	1	130
Rht-WW1842	711	675	Indel	C	-	0.235	674-676	indel [S]	307	0	-	0	0	72
Rht-Carnamah	712	676	Indel	G	-	0.075	674-676	indel [S]	174	0	0	-	0	13
Rht-Carnamah	712	676	Indel	-	A	0.017	676	indel [S]	174	3	0	0	0	171
Rht-Carnamah	713	676	Indel	-	T	0.017	676	indel [S]	174	0	0	0	3	171
Rht-Carnamah	714	676	Indel	-	C	0.017	676	indel [S]	174	0	3	0	0	171
Rht-Drysdale	712	676	Indel	G	-	0.215	674-676	indel [S]	65	0	0	-	0	14
Rht-Quarrion	712	676	Indel	G	-	0.279	674-676	indel [S]	165	0	0	-	0	46
Rht-Spica	712	676	Indel	G	-	0.247	674-676	indel [S]	219	0	0	-	0	54
Rht-Whistler	712	676	Indel	G	-	0.274	674-676	indel [S]	474	0	0	-	0	130
Rht-WW1842	712	676	Indel	G	-	0.238	674-676	indel [S]	307	0	0	-	0	73
Rht-Carnamah	718	679	SNP	C	G	0.073	677-679	no aa substn	177	0	-	13	0	0
Rht-Drysdale	715	679	SNP	C	G	0.015	677-679	no aa substn	65	0	-	1	0	0
Rht-Quarrion	715	679	SNP	C	G	0.024	677-679	no aa substn	165	0	-	4	0	0
Rht-Spica	715	679	SNP	C	G	0.073	677-679	no aa substn	219	0	-	15	0	1
Rht-Whistler	715	679	SNP	C	G	0.055	677-679	no aa substn	473	0	-	25	1	0
Rht-WW1842	715	679	SNP	C	G	0.0358	677-679	no aa substn	307	0	296	11	0	0
Rht-Carnamah	725	686	Indel	G	-	0.904	686-688	indel [G]	177	0	0	-	0	160
Rht-Drysdale	722	686	Indel	G	-	0.785	686-688	indel [G]	65	0	0	-	0	51
Rht-Quarrion	722	686	Indel	G	-	0.715	686-688	indel [G]	165	0	0	-	0	118
Rht-Spica	722	686	Indel	G	-	0.74	686-688	indel [G]	219	0	0	-	0	162
Rht-Whistler	722	686	Indel	G	-	0.719	686-688	indel [G]	474	0	0	-	0	341
Rht-WW1842	722	686	Indel	G	-	0.743	686-688	indel [G]	307	0	0	-	0	228
Rht-WW1842	722	686	Indel	G	-	0.739	686-688	indel [G]	307	0	0	-	0	227
Rht-Carnamah	726	687	Indel	G	-	0.904	686-688	indel [G]	177	0	0	-	0	160
Rht-Drysdale	723	687	Indel	G	-	0.785	686-688	indel [G]	65	0	0	-	0	51
Rht-Quarrion	723	687	Indel	G	-	0.715	686-688	indel [G]	165	0	0	-	0	118
Rht-Spica	723	687	Indel	G	-	0.744	686-688	indel [G]	219	0	0	-	1	162
Rht-Whistler	723	687	Indel	G	-	0.719	686-688	indel [G]	474	0	0	-	0	341
Rht-WW1842	723	687	Indel	G	-	0.743	686-688	indel [G]	307	0	0	-	0	228
Rht-WW1842	723	687	Indel	G	-	0.739	686-688	indel [G]	307	0	0	-	0	227
Rht-Carnamah	727	688	Indel	C	-	0.904	686-688	indel [G]	177	0	-	0	0	160
Rht-Drysdale	724	688	Indel	C	-	0.785	686-688	indel [G]	65	0	-	0	0	51
Rht-Quarrion	724	688	Indel	C	-	0.715	686-688	indel [G]	165	0	-	0	0	118
Rht-Spica	724	688	Indel	C	-	0.735	686-688	indel [G]	219	0	-	0	0	161
Rht-Whistler	724	688	Indel	C	-	0.727	686-688	indel [G]	473	0	-	0	0	344
Rht-WW1842	724	688	Indel	C	-	0.739	686-688	indel [G]	307	0	-	0	0	227
Rht-Carnamah	733	694	SNP	C	G	0.904	692-694	no aa substn	177	0	-	160	0	0
Rht-Drysdale	730	694	SNP	C	G	0.785	692-694	no aa substn	65	0	-	51	0	0
Rht-Quarrion	730	694	SNP	C	G	0.715	692-694	no aa substn	165	0	-	118	0	0
Rht-Spica	730	694	SNP	C	G	0.7443	692-694	no aa substn	219	0	-	163	0	0
Rht-Whistler	730	694	SNP	C	G	0.711	692-694	no aa substn	474	0	-	337	2	6
Rht-WW1842	730	694	SNP	C	G	0.743	692-694	no aa substn	307	0	-	228	0	0
Rht-WW1842	745	709	SNP	T	C	0.02	707-709	no aa substn	307	1	5	0	-	0
Rht-Carnamah	760	721	SNP	C	T	0.96	719-721	no aa substn	177	0	-	0	170	0
Rht-Carnamah	763	724	SNP	C	T	0.847	722-724	no aa substn	177	0	-	0	150	0
Rht-Drysdale	760	724	SNP	C	T	0.8	722-724	no aa substn	65	0	-	0	52	0
Rht-Quarrion	760	724	SNP	C	T	0.703	722-724	no aa substn	165	0	-	0	116	0
Rht-Spica	760	724	SNP	C	T	0.6575	722-724	no aa substn	219	0	-	0	144	0
Rht-Whistler	760	724	SNP	C	T	0.6899	722-724	no aa substn	474	0	-	0	326	1
Rht-WW1842	760	724	SNP	C	T	0.7394	722-724	no aa substn	307	0	-	0	225	2
Rht-Carnamah	772	733	SNP	G	C	0.921	731-733	no aa substn	177	0	163	13	0	1
Rht-Drysdale	769	733	SNP	G	C	0.815	731-733	no aa substn	65	0	53	12	0	0
Rht-Quarrion	769	733	SNP	G	C	0.721	731-733	no aa substn	165	0	119	45	0	1
Rht-Spica	769	733	SNP	G	C	0.7626	731-733	no aa substn	219	0	164	52	1	2
Rht-Whistler	769	733	SNP	G	C	0.7574	731-733	no aa substn	474	0	358	115	0	1
Rht-WW1842	769	733	SNP	G	C	0.79	731-733	no aa substn	307	0	239	65	0	3
Rht-WW1842	770	734	Indel	G	-	0.013	734-736	Indel [A]	307	1	0	-	0	3
Rht-WW1842	771	735	Indel	C	-	0.01	734-736	Indel [A]	307	0	-	0	0	3
Rht-Carnamah	775	736	SNP	C	G	0.921	734-736	no aa substn	177	0	14	163	0	0
Rht-Drysdale	772	736	SNP	C	G	0.815	734-736	no aa substn	65	0	12	53	0	0
Rht-Quarrion	772	736	SNP	C	G	0.733	734-736	no aa substn	165	0	44	121	0	0
Rht-Spica	772	736	SNP	C	G	0.7534	734-736	no aa substn	219	0	54	165	0	0
Rht-Whistler	772	736	SNP	C	G	0.7722	734-736	no aa substn	474	0	108	364	2	0
Rht-WW1842	772	736	SNP + Indel	C	G; -	76; 2%	734-736	no aa substn; Indel [A]	307	3	66	236	0	5
Rht-Carnamah	780	741	SNP	C	G	0.87	740-742	A to G	177	0	-	154	0	0
Rht-Drysdale	777	741	SNP	C	G	0.8	740-742	A to G	65	0	-	52	0	0
Rht-Quarrion	777	741	SNP	C	G	0.697	740-742	A to G	165	1	-	116	0	0
Rht-Spica	777	741	SNP	C	G	0.6758	740-742	A to G	219	0	-	148	0	0
Rht-Whistler	777	741	SNP	C	G	0.6941	740-742	A to G	474	0	-	329	0	0
Rht-WW1842	777	741	SNP	C	G	0.7647	740-742	A to G	306	0	-	233	0	0
Rht-Carnamah	785	746	SNP	G	A	0.91	746-748	G to N	177	161	0	-	0	0
Rht-Drysdale	782	746	SNP	G	A	0.815	746-748	G to N	65	53	0	-	0	0
Rht-Quarrion	782	746	SNP	G	A	0.745	746-748	G to N	165	123	0	-	0	0
Rht-Spica	782	746	SNP	G	A	0.7397	746-748	G to N	219	161	1	-	0	0
Rht-Whistler	782	746	SNP	G	A	0.7653	746-748	G to N	473	362	0	-	0	0
Rht-WW1842	782	746	SNP	G	A	0.7908	746-748	G to N	306	242	0	-	0	0
Rht-Carnamah	786	747	SNP	G	A	0.921	746-748	G to N	177	163	0	-	0	0
Rht-Drysdale	783	747	SNP	G	A	0.815	746-748	G to N	65	53	0	-	0	0
Rht-Quarrion	783	747	SNP	G	A	0.727	746-748	G to N	165	121	0	-	0	1
Rht-Spica	783	747	SNP	G	A	0.7443	746-748	G to N	219	163	0	-	0	0
Rht-Whistler	783	747	SNP	G	A	0.7717	746-748	G to N	473	364	0	-	0	1
Rht-WW1842	783	747	SNP	G	A	0.7941	746-748	G to N	306	243	0	-	0	0
Rht-Carnamah	787	748	SNP	T	C	0.921	746-748	G to N	177	0	153	0	-	0
Rht-Drysdale	784	748	SNP	T	C	0.815	746-748	G to N	65	0	53	0	-	0
Rht-Quarrion	784	748	SNP	T	C	0.727	746-748	G to N	165	0	120	1	-	0
Rht-Spica	784	748	SNP	T	C	0.7443	746-748	G to N	219	3	160	0	-	0
Rht-Whistler	784	748	SNP	T	C	0.7653	746-748	G to N	473	3	359	0	-	0
Rht-WW1842	784	748	SNP	T	C	0.7941	746-748	G to N	306	0	243	0	-	0
Rht-Carnamah	791	752	Indel	-	A	0.028	752	indel [T]	177	5	0	0	0	172
Rht-Carnamah	792	752	Indel	-	C	0.028	752	indel [T]	177	0	5	0	0	172
Rht-Carnamah	793	752	Indel	-	G	0.028	752	indel [T]	177	0	0	5	0	172
Rht-Drysdale	788	752	Indel	-	A	0.015	752	indel [T]	65	1	0	0	0	64
Rht-Drysdale	789	752	Indel	-	C	0.015	752	indel [T]	65	0	1	0	0	64
Rht-Drysdale	790	752	Indel	-	G	0	752	indel [T]	65	1	0	1	0	64
Rht-Quarrion	788	752	Indel	-	A	0.03	752	indel [T]	165	5	0	0	0	160
Rht-Quarrion	789	752	Indel	-	C	0.042	752	indel [T]	165	0	7	0	0	158
Rht-Quarrion	790	752	Indel	-	G	0.03	752	indel [T]	165	0	0	5	0	160
Rht-Spica	788	752	Indel	-	A	0.073	752	indel [T]	219	17	0	1	0	202
Rht-Spica	789	752	Indel	-	C	0.091	752	indel [T]	219	0	19	0	0	199
Rht-Spica	790	752	Indel	-	G	0.091	752	indel [T]	219	0	0	20	0	199
Rht-Whistler	788	752	Indel	-	A	0.074	752	indel [T]	473	35	0	0	0	438
Rht-Whistler	789	752	Indel	-	C	0.08	752	indel [T]	473	0	38	0	0	435
Rht-Whistler	790	752	Indel	-	G	0.078	752	indel [T]	473	0	0	37	0	436
Rht-WW1842	788	752	Indel	-	A	0.03	752	indel [T]	304	9	0	0	0	295
Rht-WW1842	789	752	Indel	-	C	0.03	752	indel [T]	304	0	9	0	0	295
Rht-WW1842	790	752	Indel	-	G	0.03	752	indel [T]	304	0	0	9	0	295
Rht-WW1842	794	755	SNP	G	A	0.043	755-757	A to T	304	13	0	-	0	0
Rht-Aus1408	805	766	SNP	C	G	0.41	764-766	no aa substn	141	0	28	58	55	0
Rht-Carnamah	808	766	SNP	C	G	0.11	764-766	no aa substn	210	0	169	23	18	0
Rht-Drysdale	805	766	SNP	C	G	0.29	764-766	no aa substn	216	0	99	62	55	0
Rht-Quarrion	805	766	SNP	C	G	0.12	764-766	no aa substn	215	0	171	25	19	0
Rht-Spica	805	766	SNP	C	G	0.26	764-766	no aa substn	559	0	312	148	99	0
Rht-Whistler	805	766	SNP	C	G	0.21	764-766	no aa substn	950	0	544	202	202	2
Rht-WW1842	805	766	SNP	C	G	0.28	764-766	no aa substn	805	0	378	223	199	5
Rht-Aus1408	808	769	SNP	C	G	0.858	767-769	no aa substn	141	0	-	121	0	0
Rht-Carnamah	811	769	SNP	C	G	0.229	767-769	no aa substn	210	0	-	48	0	0
Rht-Drysdale	808	769	SNP	C	G	0.521	767-769	no aa substn	217	0	-	113	0	0
Rht-Quarrion	808	769	SNP	C	G	0.158	767-769	no aa substn	215	0	-	34	0	0
Rht-Spica	808	769	SNP	C	G	0.4025	767-769	no aa substn	559	0	-	225	0	1
Rht-Whistler	808	769	SNP	C	G	0.388	767-769	no aa substn	951	0	-	369	1	2
Rht-WW1842	808	769	SNP	C	G	0.4888	767-769	no aa substn	806	0	-	394	0	1
Rht-Aus1408	814	775	SNP	C	G	0.5	773-775	no aa substn	141	0	20	70	51	0
Rht-Carnamah	817	775	SNP	C	G	0.55	773-775	no aa substn	209	0	78	115	16	0
Rht-Drysdale	814	775	SNP	C	G	0.51	773-775	no aa substn	216	0	45	111	60	0
Rht-Quarrion	814	775	SNP	C	G	0.64	773-775	no aa substn	213	0	67	137	9	0
Rht-Spica	814	775	SNP	C	G	0.52	773-775	no aa substn	553	0	141	289	123	0
Rht-Whistler	814	775	SNP	C	G	0.51	773-775	no aa substn	948	0	276	482	178	12
Rht-WW1842	814	775	SNP	C	G	0.52	773-775	no aa substn	804	0	195	418	189	2
Rht-Aus1408	827	788	Indel	G	-	0.222	del [788-829]		144	0	0	-	0	32
Rht-Carnamah	830	788	Indel	G	-	0.483	del [788-829]		58	0	0	-	0	28
Rht-Drysdale	827	788	Indel	G	-	0.051	del [788-829]		157	0	0	-	0	8
Rht-Quarrion	827	788	SNP	G	A	0.32	788-790	A to T	50	16	0	-	0	0
Rht-Quarrion	827	788	Indel	G	-	0.88	del [788-829]+ del [830-844]	del [VQQEN]	50	0	0	-	0	44
Rht-Whistler	827	788	Indel	G	-	0.026	del [788-829]		498	0	0	-	0	13
Rht-WW1842	827	788	Indel	G	-	0.022	del [788-829]		507	4	0	-	0	7
Rht-Aus1408	828	789	Indel	C	-	0.215	del [788-829]		144	0	-	0	0	31
Rht-Carnamah	831	789	Indel	C	-	0.5	del [788-829]		56	0	-	0	0	28
Rht-Drysdale	828	789	Indel	C	-	0.051	del [788-829]		156	0	-	0	0	8
Rht-Quarrion	828	789	Indel	C	-	0.56	del [788-829]		50	0	-	0	0	28
Rht-Whistler	828	789	Indel	C	-	0.02	del [788-829]		497	0	-	0	0	10
Rht-WW1842	828	789	Indel	C	-	0.018	del [788-829]		507	0	-	0	1	8
Rht-Aus1408	829	790	Indel	C	-	0.215	del [788-829]		144	0	-	0	0	31
Rht-Carnamah	832	790	Indel	C	-	0.5	del [788-829]		56	0	-	0	0	28
Rht-Drysdale	829	790	Indel	C	-	0.051	del [788-829]		156	0	-	0	0	8
Rht-Quarrion	829	790	Indel	C	-	0.56	del [788-829]		50	0	-	0	16	28
Rht-Quarrion	829	790	SNP	C	T	0.32	788-790	A to T	50	0	-	0	16	28
Rht-Whistler	829	790	Indel	C	-	0.02	del [788-829]		497	0	-	0	0	10
Rht-WW1842	829	790	Indel	C	-	0.014	del [788-829]		507	0	-	0	0	7
Rht-Aus1408	830	791	Indel	G	-	0.222	del [788-829]		144	0	0	-	0	32
Rht-Carnamah	833	791	Indel	G	-	0.5	del [788-829]		56	0	0	-	0	28
Rht-Drysdale	830	791	Indel	G	-	0.058	del [788-829]		156	0	0	-	0	9
Rht-Quarrion	830	791	Indel	G	-	0.56	del [788-829]		50	0	0	-	0	28
Rht-Whistler	830	791	Indel	G	-	0.022	del [788-829]		497	0	0	-	0	11
Rht-WW1842	830	791	Indel	G	-	0.018	del [788-829]		507	1	0	-	0	8
Rht-Aus1408	831	792	Indel	G	-	0.222	del [788-829]		144	1	0	-	0	31
Rht-Carnamah	834	792	Indel	G	-	0.5	del [788-829]		56	0	0	-	0	28
Rht-Drysdale	831	792	Indel	G	-	0.058	del [788-829]		156	1	0	-	0	8
Rht-Quarrion	831	792	Indel	G	-	0.56	del [788-829]		50	0	0	-	0	28
Rht-Whistler	831	792	Indel	G	-	0.022	del [788-829]		497	1	0	-	0	10
Rht-WW1842	831	792	Indel	G	-	0.014	del [788-829]		507	0	0	-	0	7
Rht-Aus1408	832	793	Indel	G	-	0.257	del [788-829]		144	5	0	-	0	32
Rht-Carnamah	835	793	Indel	G	-	0.5	del [788-829]		56	0	0	-	0	28
Rht-Drysdale	832	793	Indel	G	-	0.051	del [788-829]		156	0	0	-	0	8
Rht-Quarrion	832	793	Indel	G	-	0.56	del [788-829]		50	0	0	-	0	28
Rht-Whistler	832	793	Indel	G	-	0.02	del [788-829]		497	0	0	-	0	10
Rht-WW1842	832	793	Indel	G	-	0.014	del [788-829]		507	0	0	-	0	7
Rht-Aus1408	833	794	Indel	A	-	0.215	del [788-829]		144	-	0	0	0	31
Rht-Carnamah	836	794	Indel	A	-	0.5	del [788-829]		56	-	0	0	0	28
Rht-Drysdale	833	794	Indel	A	-	0.051	del [788-829]		156	-	0	0	0	8
Rht-Quarrion	833	794	Indel	A	-	0.56	del [788-829]		50	-	0	0	0	28
Rht-Whistler	833	794	Indel	A	-	0.024	del [788-829]		497	-	0	2	0	10
Rht-WW1842	833	794	Indel	A	-	0.014	del [788-829]		507	-	0	0	0	7
Rht-Aus1408	834	795	Indel	T	-	0.215	del [788-829]		144	0	0	0	-	31
Rht-Carnamah	837	795	Indel	T	-	0.5	del [788-829]		56	0	0	0	-	28
Rht-Drysdale	834	795	Indel	T	-	0.071	del [788-829]		156	0	3	0	-	8
Rht-Quarrion	834	795	Indel	T	-	0.56	del [788-829]		50	0	0	0	-	28
Rht-Whistler	834	795	Indel	T	-	0.024	del [788-829]		497	0	1	0	-	11
Rht-WW1842	834	795	Indel	T	-	0.016	del [788-829]		507	0	1	0	-	7
Rht-Aus1408	835	796	Indel	T	-	0.222	del [788-829]		144	0	0	0	-	32
Rht-Carnamah	838	796	Indel	T	-	0.5	del [788-829]		56	0	0	0	-	28
Rht-Drysdale	835	796	Indel	T	-	0.051	del [788-829]		156	0	0	0	-	8
Rht-Quarrion	835	796	Indel	T	-	0.56	del [788-829]		50	0	16	0	-	28
Rht-Quarrion	835	796	SNP	T	C	0.32	794-796	no aa substn	50	0	16	0	-	28
Rht-Whistler	835	796	Indel	T	-	0.02	del [788-829]		497	0	0	0	-	10
Rht-WW1842	835	796	Indel	T	-	0.018	del [788-829]		507	0	2	0	-	7
Rht-Aus1408	836	797	Indel	C	-	0.215	del [788-829]		144	0	-	0	0	31
Rht-Carnamah	839	797	Indel	C	-	0.5	del [788-829]		56	0	-	0	0	28
Rht-Drysdale	836	797	Indel	C	-	0.051	del [788-829]		156	0	-	0	0	8
Rht-Quarrion	836	797	Indel	C	-	0.56	del [788-829]		50	0	-	0	0	28
Rht-Whistler	836	797	Indel	C	-	0.02	del [788-829]		497	0	-	0	0	10
Rht-WW1842	836	797	Indel	C	-	0.018	del [788-829]		507	0	-	0	2	7
Rht-Aus1408	837	798	Indel	G	-	0.215	del [788-829]		144	0	0	-	0	31
Rht-Carnamah	840	798	Indel	G	-	0.5	del [788-829]		56	0	0	-	0	28
Rht-Drysdale	837	798	Indel	G	-	0.051	del [788-829]		156	0	0	-	0	8
Rht-Quarrion	837	798	Indel	G	-	0.56	del [788-829]		50	0	0	-	0	28
Rht-Whistler	837	798	Indel	G	-	0.022	del [788-829]		497	1	0	-	0	10
Rht-WW1842	837	798	Indel	G	-	0.02	del [788-829]		507	3	0	-	0	7
Rht-Aus1408	838	799	Indel	G	-	0.215	del [788-829]		144	0	0	-	0	31
Rht-Carnamah	841	799	Indel	G	-	0.5	del [788-829]		56	0	0	-	0	28
Rht-Drysdale	838	799	Indel	G	-	0.051	del [788-829]		156	0	0	-	0	8
Rht-Quarrion	838	799	Indel	G	-	0.56	del [788-829]		50	0	0	-	0	28
Rht-Whistler	838	799	Indel	G	-	0.022	del [788-829]		497	1	0	-	0	10
Rht-WW1842	838	799	Indel	G	-	0.014	del [788-829]		507	0	0	-	0	7
Rht-Aus1408	839	800	Indel	C	-	0.215	del [788-829]		144	0	-	0	0	31
Rht-Carnamah	842	800	Indel	C	-	0.5	del [788-829]		56	0	-	0	0	28
Rht-Drysdale	839	800	Indel	C	-	0.051	del [788-829]		156	0	-	0	0	8
Rht-Quarrion	839	800	Indel	C	-	0.56	del [788-829]		50	0	-	0	0	28
Rht-Whistler	839	800	Indel	C	-	0.022	del [788-829]		497	0	-	0	0	11
Rht-WW1842	839	800	Indel	C	-	0.016	del [788-829]		507	0	-	0	1	7
Rht-Aus1408	840	801	Indel	T	-	0.229	del [788-829]		144	2	0	0	-	31
Rht-Carnamah	843	801	Indel	T	-	0.483	del [788-829]		58	0	0	0	-	28
Rht-Drysdale	840	801	Indel	T	-	0.058	del [788-829]		156	0	1	0	-	8
Rht-Quarrion	840	801	Indel	T	-	0.6	del [788-829]		50	0	2	0	-	28
Rht-Whistler	840	801	Indel	T	-	0.026	del [788-829]		497	0	3	0	-	10
Rht-WW1842	840	801	Indel	T	-	0.014	del [788-829]		507	0	0	0	-	7
Rht-Aus1408	841	802	Indel	G	-	0.215	del [788-829]		144	0	0	-	0	31
Rht-Carnamah	844	802	Indel	G	-	0.483	del [788-829]		58	0	0	-	0	28
Rht-Drysdale	841	802	Indel	G	-	0.051	del [788-829]		156	0	0	-	0	8
Rht-Quarrion	841	802	Indel	G	-	0.56	del [788-829]		50	0	0	-	0	28
Rht-Whistler	841	802	Indel	G	-	0.022	del [788-829]		497	0	0	-	1	10
Rht-WW1842	841	802	Indel	G	-	0.018	del [788-829]		507	2	0	-	0	7
Rht-Aus1408	842	803	Indel	G	-	0.215	del [788-829]		144	0	0	-	0	31
Rht-Carnamah	845	803	Indel	G	-	0.483	del [788-829]		58	0	0	-	0	28
Rht-Drysdale	842	803	Indel	G	-	0.051	del [788-829]		156	0	0	-	0	8
Rht-Quarrion	842	803	Indel	G	-	0.56	del [788-829]		50	0	0	-	0	28
Rht-Whistler	842	803	Indel	G	-	0.02	del [788-829]		497	0	0	-	0	10
Rht-WW1842	842	803	Indel	G	-	0.016	del [788-829]		507	1	0	-	0	7
Rht-Aus1408	843	804	Indel	T	-	0.215	del [788-829]		144	0	0	0	-	31
Rht-Carnamah	846	804	Indel	T	-	0.483	del [788-829]		58	0	0	0	-	28
Rht-Drysdale	843	804	Indel	T	-	0.051	del [788-829]		156	0	0	0	-	8
Rht-Quarrion	843	804	Indel	T	-	0.56	del [788-829]		50	0	0	0	-	28
Rht-Whistler	843	804	Indel	T	-	0.022	del [788-829]		497	0	1	0	-	10
Rht-WW1842	843	804	Indel	T	-	0.014	del [788-829]		507	0	0	0	-	7
Rht-Aus1408	844	805	Indel	G	-	0.215	del [788-829]		144	0	0	-	0	31
Rht-Carnamah	847	805	Indel	G	-	0.483	del [788-829]		58	0	0	-	0	28
Rht-Drysdale	844	805	Indel	G	-	0.051	del [788-829]		156	0	0	-	0	8
Rht-Quarrion	844	805	Indel	G	-	0.56	del [788-829]		50	0	0	-	0	28
Rht-Whistler	844	805	Indel	G	-	0.02	del [788-829]		497	0	0	-	0	10
Rht-WW1842	844	805	Indel	G	-	0.016	del [788-829]		507	0	0	-	1	7
Rht-Aus1408	845	806	Indel	C	-	0.215	del [788-829]		144	0	-	0	0	31
Rht-Carnamah	848	806	Indel	C	-	0.483	del [788-829]		58	0	-	0	0	28
Rht-Drysdale	845	806	Indel	C	-	0.051	del [788-829]		156	0	-	0	0	8
Rht-Quarrion	845	806	Indel	C	-	0.56	del [788-829]		50	0	-	0	0	28
Rht-Whistler	845	806	Indel	C	-	0.022	del [788-829]		498	0	-	0	1	10
Rht-WW1842	845	806	Indel	C	-	0.014	del [788-829]		507	0	-	0	0	7
Rht-Aus1408	846	807	Indel	A	-	0.215	del [788-829]		144	-	0	0	0	31
Rht-Carnamah	849	807	Indel	A	-	0.5	del [788-829]		58	-	0	1	0	28
Rht-Drysdale	846	807	Indel	A	-	0.077	del [788-829]		156	-	0	2	2	8
Rht-Quarrion	846	807	Indel	A	-	0.56	del [788-829]		50	-	0	0	0	28
Rht-Whistler	846	807	Indel	A	-	0.026	del [788-829]		498	-	0	3	0	10
Rht-WW1842	846	807	Indel	A	-	0.02	del [788-829]		507	-	0	3	0	7
Rht-Aus1408	847	808	Indel	C	-	0.215	del [788-829]		144	0	-	0	0	31
Rht-Carnamah	850	808	Indel	C	-	0.483	del [788-829]		58	0	-	0	0	28
Rht-Drysdale	847	808	Indel	C	-	0.051	del [788-829]		156	0	-	0	0	8
Rht-Quarrion	847	808	Indel	C	-	0.56	del [788-829]		50	0	-	0	0	28
Rht-Whistler	847	808	Indel	C	-	0.024	del [788-829]		498	0	-	0	2	10
Rht-WW1842	847	808	Indel	C	-	0.024	del [788-829]		507	0	-	0	5	7
Rht-Aus1408	848	809	Indel	G	-	0.215	del [788-829]		144	0	0	-	0	31
Rht-Carnamah	851	809	Indel	G	-	0.483	del [788-829]		58	0	0	-	0	28
Rht-Drysdale	848	809	Indel	G	-	0.051	del [788-829]		156	0	0	-	0	8
Rht-Quarrion	848	809	Indel	G	-	0.56	del [788-829]		50	0	0	-	0	28
Rht-Whistler	848	809	Indel	G	-	0.022	del [788-829]		498	1	0	-	0	10
Rht-WW1842	848	809	Indel	G	-	0.018	del [788-829]		507	1	1	-	0	7
Rht-Aus1408	849	810	Indel	C	-	0.215	del [788-829]		144	0	-	0	0	31
Rht-Carnamah	852	810	Indel	C	-	0.483	del [788-829]		58	0	-	0	0	28
Rht-Drysdale	849	810	Indel	C	-	0.051	del [788-829]		156	0	-	0	0	8
Rht-Quarrion	849	810	Indel	C	-	0.56	del [788-829]		50	0	-	0	0	28
Rht-Whistler	849	810	Indel	C	-	0.022	del [788-829]		498	0	-	0	1	10
Rht-WW1842	849	810	Indel	C	-	0.014	del [788-829]		507	0	-	0	0	7
Rht-Aus1408	850	811	Indel	G	-	0.215	del [788-829]		144	0	0	-	0	31
Rht-Carnamah	853	811	Indel	G	-	0.483	del [788-829]		58	0	0	-	0	28
Rht-Drysdale	850	811	Indel	G	-	0.051	del [788-829]		156	0	0	-	0	8
Rht-Quarrion	850	811	Indel	G	-	0.56	del [788-829]		50	0	0	-	0	28
Rht-Whistler	850	811	Indel	G	-	0.02	del [788-829]		498	0	0	-	0	10
Rht-WW1842	850	811	Indel	G	-	0.018	del [788-829]		507	2	0	-	0	7
Rht-Aus1408	851	812	Indel	C	-	0.215	del [788-829]		144	0	-	0	0	31
Rht-Carnamah	854	812	Indel	C	-	0.483	del [788-829]		58	0	-	0	0	28
Rht-Drysdale	851	812	Indel	C	-	0.051	del [788-829]		156	0	-	0	0	8
Rht-Quarrion	851	812	Indel	C	-	0.56	del [788-829]		50	0	-	0	0	28
Rht-Whistler	851	812	Indel	C	-	0.02	del [788-829]		498	0	-	0	0	10
Rht-WW1842	851	812	Indel	C	-	0.016	del [788-829]		507	0	-	0	1	7
Rht-Aus1408	852	813	Indel	T	-	0.222	del [788-829]		144	0	1	0	-	31
Rht-Carnamah	855	813	Indel	T	-	0.483	del [788-829]		58	0	0	0	-	28
Rht-Drysdale	852	813	Indel	T	-	0.077	del [788-829]		156	0	4	0	-	8
Rht-Quarrion	852	813	Indel	T	-	0.56	del [788-829]		50	0	0	0	-	28
Rht-Whistler	852	813	Indel	T	-	0.02	del [788-829]		498	0	0	0	-	10
Rht-WW1842	852	813	Indel	T	-	0.016	del [788-829]		507	0	1	0	-	7
Rht-Aus1408	853	814	Indel	G	-	0.215	del [788-829]		144	0	0	-	0	31
Rht-Carnamah	856	814	Indel	G	-	0.483	del [788-829]		58	0	0	-	0	28
Rht-Drysdale	853	814	Indel	G	-	0.051	del [788-829]		156	0	0	-	0	8
Rht-Quarrion	853	814	Indel	G	-	0.56	del [788-829]		50	0	0	-	0	28
Rht-Whistler	853	814	Indel	G	-	0.024	del [788-829]		498	2	0	-	0	10
Rht-WW1842	853	814	Indel	G	-	0.014	del [788-829]		507	0	0	-	0	7
Rht-Aus1408	854	815	Indel	C	-	0.229	del [788-829]		144	0	-	0	2	31
Rht-Carnamah	857	815	Indel	C	-	0.483	del [788-829]		58	0	-	0	0	28
Rht-Drysdale	854	815	Indel	C	-	0.051	del [788-829]		156	0	-	0	0	8
Rht-Quarrion	854	815	Indel	C	-	0.56	del [788-829]		50	0	-	0	0	28
Rht-Whistler	854	815	Indel	C	-	0.024	del [788-829]		498	0	-	0	2	10
Rht-WW1842	854	815	Indel	C	-	0.014	del [788-829]		507	0	-	0	0	7
Rht-Aus1408	855	816	Indel	T	-	0.215	del [788-829]		144	0	0	0	-	31
Rht-Carnamah	858	816	Indel	T	-	0.483	del [788-829]		58	0	0	0	-	28
Rht-Drysdale	855	816	Indel	T	-	0.051	del [788-829]		157	0	0	0	-	8
Rht-Quarrion	855	816	Indel	T	-	0.56	del [788-829]		50	0	0	0	-	28
Rht-Whistler	855	816	Indel	T	-	0.024	del [788-829]		498	1	1	0	-	10
Rht-WW1842	855	816	Indel	T	-	0.022	del [788-829]		507	2	2	0	-	7
Rht-Aus1408	856	817	Indel	G	-	0.215	del [788-829]		144	0	0	-	0	31
Rht-Carnamah	859	817	Indel	G	-	0.483	del [788-829]		58	0	0	-	0	28
Rht-Drysdale	856	817	Indel	G	-	0.051	del [788-829]		157	0	0	-	0	8
Rht-Quarrion	856	817	Indel	G	-	0.56	del [788-829]		50	0	0	-	0	28
Rht-Whistler	856	817	Indel	G	-	0.022	del [788-829]		498	1	0	-	0	10
Rht-WW1842	856	817	Indel	G	-	0.014	del [788-829]		507	0	0	-	0	7
Rht-Aus1408	857	818	Indel	G	-	0.215	del [788-829]		144	0	0	-	0	31
Rht-Carnamah	860	818	Indel	G	-	0.483	del [788-829]		58	0	0	-	0	28
Rht-Drysdale	857	818	Indel	G	-	0.064	del [788-829]		157	2	0	-	0	8
Rht-Quarrion	857	818	Indel	G	-	0.56	del [788-829]		50	0	0	-	0	28
Rht-Whistler	857	818	Indel	G	-	0.02	del [788-829]		498	0	0	-	0	10
Rht-WW1842	857	818	Indel	G	-	0.014	del [788-829]		507	0	0	-	0	7
Rht-Aus1408	858	819	Indel	C	-	0.215	del [788-829]		144	0	-	0	0	31
Rht-Carnamah	861	819	Indel	C	-	0.483	del [788-829]		58	0	-	0	0	28
Rht-Drysdale	858	819	Indel	C	-	0.051	del [788-829]		157	0	-	0	0	8
Rht-Quarrion	858	819	Indel	C	-	0.56	del [788-829]		50	0	-	0	0	28
Rht-Whistler	858	819	Indel	C	-	0.02	del [788-829]		498	0	-	0	0	10
Rht-WW1842	858	819	Indel + SNP	C	-; T	2; 1%	del [788-829]; 818-820	A to V	507	0	-	0	4	7
Rht-Aus1408	859	820	SNP + Indel	G	C; -	40, 22%	818-820; del [788-829]	no aa substn;	144	0	57	56	0	31
Rht-Carnamah	862	820	SNP + Indel	G	C; -	38; 48%	818-820; del [788-829]	no aa substn	58	0	22	8	0	28
Rht-Drysdale	859	820	SNP + Indel	G	C; -	41; 5%	818-820; del [788-829]	no aa substn	157	0	64	85	0	8
Rht-Quarrion	859	820	SNP + Indel	G	C; -	4; 56%	818-820; del [788-829]	no aa substn	50	0	2	20	0	28
Rht-Spica	859	820	SNP + Indel	G	C; -	41; 0%	818-820; del [788-829]	no aa substn	346	0	142	204	0	0
Rht-Whistler	859	820	SNP + Indel	G	C; -	50; 2%	818-820; del [788-829]	no aa substn	498	0	249	239	0	10
Rht-WW1842	859	820	SNP + Indel	G	C; -	58; 1%	818-820; del [788-829]	no aa substn	507	0	294	206	0	7
Rht-Aus1408	860	821	Indel	T	-	0.215	del [788-829]		144	0	0	0	-	31
Rht-Carnamah	863	821	Indel	T	-	0.483	del [788-829]		58	0	0	0	-	28
Rht-Drysdale	860	821	Indel	T	-	0.051	del [788-829]		157	0	0	0	-	8
Rht-Quarrion	860	821	Indel	T	-	0.56	del [788-829]		50	0	0	0	-	28
Rht-Whistler	860	821	Indel	T	-	0.032	del [788-829]		498	1	5	0	-	10
Rht-WW1842	860	821	Indel	T	-	0.02	del [788-829]		507	2	1	0	-	7
Rht-Aus1408	861	822	Indel	G	-	0.215	del [788-829]		144	0	0	-	0	31
Rht-Carnamah	864	822	Indel	G	-	0.483	del [788-829]		58	0	0	-	0	28
Rht-Drysdale	861	822	Indel	G	-	0.057	del [788-829]		157	1	0	-	0	8
Rht-Quarrion	861	822	Indel	G	-	0.58	del [788-829]		50	1	0	-	0	28
Rht-Whistler	861	822	Indel	G	-	0.02	del [788-829]		498	0	0	-	0	10
Rht-WW1842	861	822	Indel	G	-	0.016	del [788-829]		507	1	0	-	0	7
Rht-Aus1408	862	823	Indel	C	-	0.215	del [788-829]		144	0	-	0	0	31
Rht-Carnamah	865	823	Indel	C	-	0.483	del [788-829]		58	0	-	0	0	28
Rht-Drysdale	862	823	Indel	C	-	0.057	del [788-829]		157	0	-	0	1	8
Rht-Quarrion	862	823	Indel	C	-	0.56	del [788-829]		50	0	-	0	0	28
Rht-Whistler	862	823	Indel	C	-	0.02	del [788-829]		498	0	-	0	0	10
Rht-WW1842	862	823	Indel	C	-	0.014	del [788-829]		507	0	-	0	0	7
Rht-Aus1408	863	824	Indel	G	-	0.215	del [788-829]		144	0	0	-	0	31
Rht-Carnamah	866	824	Indel	G	-	0.483	del [788-829]		58	0	0	-	0	28
Rht-Drysdale	863	824	Indel	G	-	0.051	del [788-829]		157	0	0	-	0	8
Rht-Quarrion	863	824	Indel	G	-	0.56	del [788-829]		50	0	0	-	0	28
Rht-Whistler	863	824	Indel	G	-	0.02	del [788-829]		498	0	0	-	0	10
Rht-WW1842	863	824	Indel	G	-	0.014	del [788-829]		507	0	0	-	0	7
Rht-Aus1408	864	825	Indel	C	-	0.215	del [788-829]		144	0	-	0	0	31
Rht-Carnamah	867	825	Indel	C	-	0.483	del [788-829]		58	0	-	0	0	28
Rht-Drysdale	864	825	Indel	C	-	0.051	del [788-829]		157	0	-	0	0	8
Rht-Quarrion	864	825	Indel	C	-	0.56	del [788-829]		50	0	-	0	0	28
Rht-Whistler	864	825	Indel	C	-	0.022	del [788-829]		498	0	-	0	1	10
Rht-WW1842	864	825	Indel	C	-	0.016	del [788-829]		507	0	-	0	1	7
Rht-Aus1408	865	826	SNP + Indel	A	G; -	45; 22%	824-826; del [788-829]	no aa substn	144	48	0	65	0	31
Rht-Carnamah	868	826	SNP + Indel	A	G; -	36; 50%	824-826; del [788-829]	no aa substn	58	8	0	21	0	29
Rht-Drysdale	865	826	SNP + Indel	A	G; -	54; 5%	824-826; del [788-829]	no aa substn	157	65	0	84	0	8
Rht-Quarrion	865	826	SNP + Indel	A	G; -	40; 56%	824-826; del [788-829]	no aa substn	50	2	0	20	0	28
Rht-Spica	865	826	SNP + Indel	A	G; -	68; 0.2%	824-826; del [788-829]	no aa substn	346	107	0	237	1	1
Rht-Whistler	865	826	SNP + Indel	A	G; -	72; 2%	824-826; del [788-829]	no aa substn	498	126	0	361	0	11
Rht-WW1842	865	826	SNP + Indel	A	G; -	63; 2%	824-826; del [788-829]	no aa substn	507	178	0	320	0	9
Rht-Aus1408	866	827	Indel	G	-	0.222	del [788-829]		144	1	0	-	0	31
Rht-Carnamah	869	827	Indel	G	-	0.483	del [788-829]		58	0	0	-	0	28
Rht-Drysdale	866	827	Indel	G	-	0.051	del [788-829]		157	0	0	-	0	8
Rht-Quarrion	866	827	Indel	G	-	0.56	del [788-829]		50	0	0	-	0	28
Rht-Whistler	866	827	Indel	G	-	0.022	del [788-829]		498	0	0	-	0	11
Rht-WW1842	866	827	Indel	G	-	0.014	del [788-829]		507	0	0	-	0	7
Rht-Aus1408	867	828	Indel	A	-	0.229	del [788-829]		144	-	0	2	0	31
Rht-Carnamah	870	828	Indel	A	-	0.5	del [788-829]		58	-	0	1	0	28
Rht-Drysdale	867	828	Indel	A	-	0.051	del [788-829]		157	-	0	0	0	8
Rht-Quarrion	867	828	Indel	A	-	0.56	del [788-829]		50	-	0	0	0	28
Rht-Whistler	867	828	Indel	A	-	0.024	del [788-829]		498	-	0	1	0	11
Rht-WW1842	867	828	Indel	A	-	0.014	del [788-829]		507	-	0	0	0	7
Rht-Aus1408	868	829	Indel	G	-	0.215	del [788-829]		144	0	0	-	0	31
Rht-Carnamah	871	829	Indel	G	-	0.483	del [788-829]		58	0	0	-	0	28
Rht-Drysdale	868	829	Indel	G	-	0.051	del [788-829]		157	0	0	-	0	8
Rht-Quarrion	868	829	Indel	G	-	0.56	del [788-829]		50	0	0	-	0	28
Rht-Whistler	868	829	Indel	G	-	0.02	del [788-829]		498	0	0	-	0	10
Rht-WW1842	868	829	Indel	G	-	0.018	del [788-829]		507	0	0	-	0	9
Rht-Aus1408	870	831	SNP	C	T	0.215			144	0	-	0	31	0
Rht-Carnamah	873	831	SNP	C	T	0.483			58	0	-	0	28	0
Rht-Drysdale	870	831	SNP	C	T	0.057			157	0	-	0	8	1
Rht-Quarrion	870	831	indel	C	-	0.32	del [830-844]	del [VQQEN]	50	0	-	0	28	16
Rht-Quarrion	870	831	SNP	C	T	0.56			50	0	-	0	28	16
Rht-Whistler	870	831	SNP	C	T	0.02			498	0	-	0	10	0
Rht-WW1842	870	831	SNP	C	T	0.014			507	0	-	0	7	0
Rht-Aus1408	871	832	SNP	C	T	0.229			144	0	-	0	33	0
Rht-Carnamah	874	832	SNP	C	T	0.483			58	0	-	0	28	0
Rht-Drysdale	871	832	SNP	C	T	0.051			157	0	-	0	8	0
Rht-Quarrion	871	832	Indel	C	-	0.32	del [830-844]	del [VQQEN]	50	0	-	0	28	16
Rht-Quarrion	871	832	SNP	C	T	0.56			50	0	-	0	28	16
Rht-Whistler	871	832	SNP	C	T	0.02			498	0	-	0	10	0
Rht-WW1842	871	832	SNP	C	T	0.014			507	0	-	0	7	0
Rht-Quarrion	872	833	Indel	G	-	0.32	del [830-844]	del [VQQEN]	50	0	0	-	0	16
Rht-Quarrion	873	834	Indel	T	-	0.32	del [830-844]	del [VQQEN]	50	0	0	0	-	16
Rht-Quarrion	874	835	Indel	G	-	0.32	del [830-844]	del [VQQEN]	50	0	0	-	0	16
Rht-Quarrion	875	836	Indel	C	-	0.32	del [830-844]	del [VQQEN]	50	0	-	0	0	16
Rht-Quarrion	876	837	Indel	A	-	0.34	del [830-844]	del [VQQEN]	50	-	1	0	0	16
Rht-Quarrion	877	838	Indel	G	-	0.36	del [830-844]	del [VQQEN]	50	1	0	-	1	16
Rht-Aus1408	878	839	SNP	C	T	0.215			144	0	-	0	31	0
Rht-Carnamah	881	839	SNP	C	T	0.483			58	0	-	0	28	0
Rht-Drysdale	878	839	SNP	C	T	0.051			157	0	-	0	8	0
Rht-Quarrion	878	839	Indel	C	-	0.32	del [830-844]	del [VQQEN]	50	1	-	0	27	16
Rht-Quarrion	878	839	SNP	C	T	0.56			50	1	-	0	27	16
Rht-Whistler	878	839	SNP	C	T	0.02			498	0	-	0	10	0
Rht-WW1842	878	839	SNP	C	T	0.016			507	0	-	1	7	0
Rht-Quarrion	879	840	Indel	A	-	0.34	del [830-844]	del [VQQEN]	50	-	0	1	0	16
Rht-Aus1408	880	841	SNP	G	A	0.035			144	5	0	-	0	0
Rht-Quarrion	880	841	Indel	G	-	0.32	del [830-844]	del [VQQEN]	50	0	0	-	0	16
Rht-Quarrion	881	842	Indel	G	-	0.34	del [830-844]	del [VQQEN]	50	1	0	-	0	16
Rht-Quarrion	882	843	Indel	A	-	0.32	del [830-844]	del [VQQEN]	50	-	0	0	0	16
Rht-Aus1408	883	844	SNP	G	T	0.215			144	0	0	-	31	0
Rht-Carnamah	886	844	SNP	G	T	0.483			58	0	0	-	28	0
Rht-Drysdale	883	844	SNP	G	T	0.051			157	0	0	-	8	0
Rht-Quarrion	883	844	Indel	G	-	0.32	del [830-844]	del [VQQEN]	50	0	0	-	28	16
Rht-Quarrion	883	844	SNP	G	T	0.56			50	0	0	-	28	16
Rht-Whistler	883	844	SNP	G	T	0.02			499	0	0	-	10	0
Rht-WW1842	883	844	SNP	G	T	0.014			507	0	0	-	7	0
Rht-Quarrion	884	845	SNP	A	G	0.04			50	-	0	2	0	0
Rht-Quarrion	886	847	SNP	C	T	0.32			50	0	-	0	16	0
Rht-Aus1408	887	848	SNP	T	C	0.06			144	0	8	31	104	1
Rht-Carnamah	890	848	SNP	T	C	0			58	0	0	28	30	0
Rht-Drysdale	887	848	SNP	T	C	0.12			157	0	19	8	130	0
Rht-Quarrion	887	848	SNP	T	C	0.36			50	0	18	28	4	0
Rht-Spica	887	848	SNP	T	C	0.3			346	0	104	0	241	1
Rht-Whistler	887	848	SNP	T	C	0.23			499	0	117	11	371	0
Rht-WW1842	887	848	SNP	T	C	0.06			508	0	29	8	471	0
Rht-Aus1408	889	850	SNP	C	G	0.215			144	0	-	31	0	0
Rht-Carnamah	892	850	SNP	C	G	0.483			58	0	-	28	0	0
Rht-Drysdale	889	850	SNP	C	G	0.051			157	0	-	8	0	0
Rht-Quarrion	889	850	SNP	C	G	0.56			50	16	-	28	0	0
Rht-Quarrion	889	850	SNP	C	A	0.32	848-850	no aa substn	50	16	-	28	0	0
Rht-Whistler	889	850	SNP	C	G	0.02			499	0	-	10	0	0
Rht-WW1842	889	850	SNP	C	G	0.016			508	0	-	7	0	1
Rht-Quarrion	890	851	SNP	T	C	0.32	851-853	S to R	50	0	16	0	-	0
Rht-Quarrion	891	852	SNP	C	G	0.32	851-853	S to R	50	0	-	16	0	0
Rht-Aus1408	892	853	SNP	T	C	0.06			144	0	8	31	105	0
Rht-Carnamah	895	853	SNP	T	C	0			58	0	0	28	30	0
Rht-Drysdale	892	853	SNP	T	C	0.13			157	0	20	8	129	0
Rht-Quarrion	892	853	SNP	T	C	0.04			50	2	2	41	4	1
Rht-Spica	892	853	SNP	T	C	0.28			346	0	98	0	247	1
Rht-Whistler	892	853	SNP	T	C	0.23			499	0	117	10	372	0
Rht-WW1842	892	853	SNP	T	C	0.06			508	0	29	8	471	0
Rht-Drysdale	898	859	SNP	G	A	0.057			157	8	0	-	1	0
Rht-Quarrion	898	859	SNP	G	A	0.56			50	28	16	-	0	0
Rht-Quarrion	898	859	SNP	G	C	0.32	857-859	no aa substn	50	28	16	-	0	0
Rht-Whistler	898	859	SNP	G	A	0.02			499	10	0	-	0	0
Rht-Quarrion	899	860	SNP	G	T	0.32	860-862	E to Y	50	0	0	-	16	0
Rht-Carnamah	903	861	SNP	A	G	0.052			58	-	0	3	0	0
Rht-Quarrion	901	862	SNP	G	C	0.32	860-862	E to Y	50	0	16	-	0	0
Rht-Aus1408	903	864	SNP	C	T	0.214			145	0	-	0	31	0
Rht-Carnamah	906	864	SNP	C	T	0.466			58	0	-	0	27	0
Rht-Drysdale	903	864	SNP	C	T	0.051			157	0	-	0	8	0
Rht-Quarrion	903	864	SNP	C	T	0.56			50	0	-	0	28	0
Rht-Whistler	903	864	SNP	C	T	0.02			499	0	-	0	10	0
Rht-WW1842	903	864	SNP	C	T	0.02			508	1	-	0	9	0
Rht-Aus1408	906	867	Indel	T	-	0.221			145	0	0	0	-	32
Rht-Carnamah	909	867	Indel	T	-	0.483			58	0	0	0	-	28
Rht-Drysdale	906	867	Indel	T	-	0.051			157	0	0	0	-	8
Rht-Quarrion	906	867	Indel	T	-	0.56			50	0	0	0	-	28
Rht-Whistler	906	867	Indel	T	-	0.022			499	0	1	0	-	10
Rht-WW1842	906	867	Indel	T	-	0.02			508	0	2	0	-	8
Rht-Quarrion	908	869	SNP	G	C	0.34	869-871	V to L	50	0	16	-	0	1
Rht-Whistler	909	870	SNP	T	C	0.016			499	1	7	0	-	0
Rht-Aus1408	914	875	SNP	C	T	0.221			145	0	-	0	32	0
Rht-Carnamah	917	875	SNP	C	T	0.483			58	0	-	0	28	0
Rht-Drysdale	914	875	SNP	C	T	0.051			157	0	-	0	8	0
Rht-Quarrion	914	875	SNP	C	T	0.56			50	0	-	0	28	0
Rht-Spica	914	875	SNP	C	T	0.0058			347	0	345	0	2	0
Rht-Whistler	914	875	SNP	C	T	0.02			499	0	489	0	10	0
Rht-WW1842	914	875	SNP	C	T	0.0197			508	0	498	0	10	0
Rht-Carnamah	924	882	SNP	C	T	0.052			58	0	-	0	3	0
Rht-Quarrion	922	883	SNP	C	T	0.32	881-883	no aa substn	50	0	-	0	16	0
Rht-Quarrion	923	884	SNP	T	C	0.32	884-886	no aa substn	50	0	16	0	-	0
Rht-Quarrion	925	886	SNP	G	A	0.32	884-886	no aa substn	50	16	0	-	0	0
Rht-Aus1408	926	887	SNP	C	T	0.221			145	0	-	0	32	0
Rht-Carnamah	929	887	SNP	C	T	0.483			58	0	-	0	28	0
Rht-Drysdale	926	887	SNP	C	T	0.057			157	0	-	0	9	0
Rht-Quarrion	926	887	SNP	C	T	0.88			50	0	-	0	44	0
Rht-Spica	926	887	SNP	C	T	0.0115			348	0	344	0	4	0
Rht-Whistler	926	887	SNP	C	T	0.018			499	0	490	0	9	0
Rht-WW1842	926	887	SNP	C	T	0.0177			508	0	499	0	9	0
Rht-Quarrion	934	895	SNP	G	A	0.32	893-895	no aa substn	50	16	0	-	0	0
Rht-Aus1408	938	899	SNP	C	T	0.221			145	0	-	0	32	0
Rht-Carnamah	941	899	SNP	C	T	0.5			58	0	-	0	29	0
Rht-Drysdale	938	899	SNP	C	T	0.051			157	0	-	0	8	0
Rht-Quarrion	938	899	SNP	C	T	0.56			50	0	-	0	28	0
Rht-Whistler	938	899	SNP	C	T	0.02			499	0	489	0	10	0
Rht-WW1842	938	899	SNP	C	T	0.0177			509	0	500	0	9	0
Rht-Drysdale	945	906	SNP	G	A	0.032	905-907	G to D	157	5	0	-	0	0
Rht-Aus1408	946	907	SNP	C	G	0.221	905-907	no aa substn	145	0	-	32	0	0
Rht-Carnamah	949	907	SNP	C	G	0.483	905-907	no aa substn	58	0	-	28	0	0
Rht-Drysdale	946	907	SNP	C	G	0.051	905-907	no aa substn	157	0	-	8	0	0
Rht-Quarrion	946	907	SNP	C	G	0.56	905-907	no aa substn	50	0	-	28	0	0
Rht-Whistler	946	907	SNP	C	G	0.022	905-907	no aa substn	500	0	-	9	2	0
Rht-WW1842	946	907	SNP	C	G	0.0138	905-907	no aa substn	509	0	502	7	0	0
Rht-Aus1408	947	908	SNP	G	A	0.214	908-910	A to T	145	30	0	-	0	1
Rht-Carnamah	950	908	SNP	G	A	0.5	908-910	A to T	58	29	0	-	0	0
Rht-Drysdale	947	908	SNP	G	A	0.051	908-910	A to T	157	8	0	-	0	0
Rht-Quarrion	947	908	SNP	G	A	0.6	908-910	A to T	50	29	0	-	0	1
Rht-Whistler	947	908	SNP	G	A	0.02	908-910	A to T	500	10	0	490	0	0
Rht-WW1842	947	908	SNP	G	A	0.0177	908-910	A to T	509	9	0	500	0	0
Rht-Aus1408	949	910	SNP	C	G	0.43	908-910	A to T	145	0	50	63	31	1
Rht-Carnamah	952	910	SNP	C	G	0.38	908-910	A to T	58	0	9	22	27	0
Rht-Drysdale	949	910	SNP	C	G	0.5	908-910	A to T	157	0	70	79	8	0
Rht-Quarrion	949	910	SNP	C	G	0.08	908-910	A to T	50	0	2	4	43	1
Rht-Spica	949	910	SNP	C	G	0.65	908-910	A to T	348	2	118	228	0	0
Rht-Whistler	949	910	SNP	C	G	0.74	908-910	A to T	500	0	121	370	9	0
Rht-WW1842	949	910	SNP	C	G	0.65	908-910	A to T	509	0	170	331	8	0
Rht-Quarrion	950	911	SNP	A	T	0.32	911-913	M to L	50	-	0	0	16	0
Rht-Carnamah	958	916	SNP	C	T	0.052	914-916	no aa substn	58	0	-	0	3	0
Rht-Carnamah	961	919	SNP	G	A	0.224	917-919	no aa substn	58	13	0	-	0	0
Rht-Aus1408	959	920	SNP	G	A	0.241	920-922	V to I	145	35	0	-	0	0
Rht-Carnamah	962	920	SNP	G	A	0.483	920-922	V to I	58	28	0	-	0	0
Rht-Drysdale	959	920	SNP	G	A	0.057	920-922	V to I	157	8	0	-	0	1
Rht-Quarrion	959	920	SNP	G	A	0.88	920-922	V to I	50	28	16	-	0	0
Rht-Whistler	959	920	SNP	G	A	0.018	920-922	V to I	500	9	0	491	0	0
Rht-WW1842	959	920	SNP	G	A	0.0138	920-922	V to I	509	7	0	502	0	0
Rht-Aus1408	961	922	SNP	C	T	0.034	920-922	no aa substn	145	0	-	0	5	0
Rht-Aus1408	962	923	SNP	G	A	0.228	923-925	A to T	145	33	0	-	0	0
Rht-Carnamah	965	923	SNP	G	A	0.448	923-925	A to T	58	26	0	-	0	0
Rht-Drysdale	962	923	SNP	G	A	0.045	923-925	A to T	157	7	0	-	0	0
Rht-Quarrion	962	923	SNP	G	A	0.56	923-925	A to T	50	28	0	-	0	0
Rht-Whistler	962	923	SNP	G	A	0.018	923-925	A to T	500	9	0	491	0	0
Rht-WW1842	962	923	SNP	G	A	0.0177	923-925	A to T	509	9	0	500	0	0
Rht-Aus1408	964	925	SNP	C	T	0.028	923-925	A to T	145	0	-	0	4	0
Rht-Quarrion	966	927	SNP	C	A	0.32	926-928	A to D	50	16	-	0	0	0
Rht-Drysdale	974	935	SNP	G	A	0.032	935-937	G to S	157	5	0	-	0	0
Rht-Quarrion	974	935	SNP	G	A	0.32	935-937	G to S	50	16	0	-	0	0
Rht-Aus1408	976	937	SNP	C	T	0.221	935-937	no aa substn	145	0	-	0	32	0
Rht-Carnamah	979	937	SNP	C	T	0.483	935-937	no aa substn	58	0	-	0	28	0
Rht-Drysdale	976	937	SNP	C	T	0.051	935-937	no aa substn	157	0	-	0	8	0
Rht-Quarrion	976	937	SNP	C	T	0.86	935-937	no aa substn	50	0	-	0	43	0
Rht-Spica	976	937	SNP	C	T	0.0057	935-937	no aa substn	350	0	348	0	2	0
Rht-Whistler	976	937	SNP	C	T	0.024	935-937	no aa substn	500	0	488	0	12	0
Rht-WW1842	976	937	SNP	C	T	0.0138	935-937	no aa substn	509	0	502	0	7	0
Rht-Quarrion	982	943	SNP	C	T	0.32	941-943	no aa substn	50	0	-	0	16	0
Rht-Aus1408	985	946	SNP	C	A	0.228	944-946	no aa substn	145	32	-	0	1	0
Rht-Carnamah	988	946	SNP	C	A	0.483	944-946	no aa substn	58	28	-	0	0	0
Rht-Drysdale	985	946	SNP	C	A	0.051	944-946	no aa substn	157	8	-	0	0	0
Rht-Quarrion	985	946	SNP	C	A	0.56	944-946	no aa substn	50	28	-	0	0	0
Rht-Spica	985	946	SNP	C	A	0	944-946	no aa substn	349	0	346	0	2	1
Rht-Whistler	985	946	SNP	C	A	0.02	944-946	no aa substn	499	10	489	0	0	0
Rht-WW1842	985	946	SNP	C	A	0.0138	944-946	no aa substn	509	7	497	0	1	4
Rht-Quarrion	986	947	SNP	G	A	0.32	947-949	A to T	50	16	0	-	0	0
Rht-Drysdale	988	949	SNP	C	T	0.025	947-949	no aa substn	157	0	-	0	4	0
Rht-Aus1408	990	951	SNP	G	A	0.041	950-952	R to H	145	5	0	-	1	0
Rht-Quarrion	994	955	SNP	C	T	0.26	953-955	no aa substn	50	0	-	0	13	0
Rht-Aus1408	996	957	SNP	T	C	0.034	956-958	V to A	145	0	4	0	-	1
Rht-Quarrion	996	957	SNP	T	C	0.32	956-958	V to A	50	0	16	0	-	0
Rht-Quarrion	998	959	SNP	T	G	0.32	959-961	F to A	50	0	0	16	-	0
Rht-Quarrion	999	960	SNP	T	C	0.32	959-961	F to A	50	0	16	0	-	0
Rht-Quarrion	1000	961	SNP	C	T	0.32	959-961	F to A	50	0	-	0	16	0
Rht-Quarrion	1003	964	SNP	C	T	0.32	962-964	no aa substn	50	0	-	0	16	0
Rht-Aus1408	1007	968	SNP	C	T	0.221	968-970	R to C	145	0	-	0	32	0
Rht-Carnamah	1010	968	SNP	C	T	0.483	968-970	R to C	58	0	-	0	28	0
Rht-Drysdale	1007	968	SNP	C	T	0.051	968-970	R to C	157	0	-	0	8	0
Rht-Quarrion	1007	968	SNP	C	T	0.86	968-970	R to C	50	0	-	0	43	0
Rht-Whistler	1007	968	SNP	C	T	0.016	968-970	R to C	499	0	-	0	8	0
Rht-WW1842	1007	968	SNP	C	T	0.014	968-970	R to C	509	0	-	0	7	0
Rht-Quarrion	1008	969	SNP	G	T	0.3	968-970	R to L	50	0	0	-	15	0
Rht-Carnamah	1012	970	SNP	C	T	0.103	968-970	no aa substn	58	0	-	0	6	0
Rht-Quarrion	1009	970	SNP	C	G	0.32	968-970	R to L	50	0	-	15	1	0
Rht-Aus1408	1012	973	SNP	G	A	0.221	971-973	no aa substn	145	32	0	-	0	0
Rht-Carnamah	1015	973	SNP	G	A	0.483	971-973	no aa substn	58	28	0	-	0	0
Rht-Drysdale	1012	973	SNP	G	A	0.051	971-973	no aa substn	157	8	0	-	0	0
Rht-Quarrion	1012	973	SNP	G	A	0.54	971-973	no aa substn	50	27	0	-	0	0
Rht-Whistler	1012	973	SNP	G	A	0.012	971-973	no aa substn	496	5	0	-	0	1
Rht-WW1842	1012	973	SNP	G	A	0.016	971-973	no aa substn	509	8	0	-	0	0
Rht-Quarrion	1014	975	SNP	A	T	0.34	974-976	Q to L	50	-	0	1	16	0
Rht-Drysdale	1019	980	SNP	G	A	0.057	980-982	D to N	157	9	0	-	0	0
Rht-Quarrion	1019	980	SNP	G	A	0.54	980-982	D to N	50	27	0	-	0	0
Rht-Whistler	1019	980	SNP	G	A	0.016	980-982	D to N	496	8	0	-	0	0
Rht-Quarrion	1023	984	SNP	G	A	0.28	983-985	S to N	50	14	0	-	0	0
Rht-Aus1408	1034	995	SNP	G	A	0.034	995-997	D to N	145	5	0	-	0	0
Rht-Quarrion	1037	998	SNP	G	A	0.32	998-1000	A to T	50	16	0	-	0	0
Rht-Aus1408	1039	1000	SNP	C	T	0.221	998-1000	no aa substn	145	0	-	0	32	0
Rht-Carnamah	1042	1000	SNP	C	T	0.483	998-1000	no aa substn	58	0	-	0	28	0
Rht-Drysdale	1039	1000	SNP	C	T	0.051	998-1000	no aa substn	157	0	-	0	8	0
Rht-Quarrion	1039	1000	SNP	C	T	0.54	998-1000	no aa substn	50	0	-	0	27	0
Rht-Whistler	1039	1000	SNP	C	T	0.016	998-1000	no aa substn	493	0	-	0	8	0
Rht-WW1842	1039	1000	SNP	C	T	0.014	998-1000	no aa substn	511	0	-	0	7	0
Rht-Quarrion	1041	1002	SNP	C	G	0.32	1001-1003	A to G	50	0	-	16	0	0
Rht-Quarrion	1046	1007	SNP	G	C	0.32	1007-1009	A to P	50	0	16	-	0	0
Rht-Aus1408	1047	1008	SNP	C	T	0.214	1007-1009	A to V	145	0	-	0	31	0
Rht-Carnamah	1050	1008	SNP	C	T	0.483	1007-1009	A to V	58	0	-	0	28	0
Rht-Drysdale	1047	1008	SNP	C	T	0.051	1007-1009	A to V	157	0	-	0	8	0
Rht-Quarrion	1047	1008	SNP	C	T	0.54	1007-1009	A to V	50	0	-	0	27	0
Rht-Whistler	1047	1008	SNP	C	T	0.014	1007-1009	A to V	493	2	-	0	5	0
Rht-WW1842	1047	1008	SNP	C	T	0.016	1007-1009	A to V	511	0	-	0	8	0
Rht-Quarrion	1048	1009	SNP	C	T	0.32	1007-1009	no aa substn	50	0	-	0	16	0
Rht-Aus1408	1055	1016	SNP	C	T	0.214	1016-1018	L to F	145	0	-	0	31	0
Rht-Carnamah	1058	1016	SNP	C	T	0.483	1016-1018	L to F	58	0	-	0	28	0
Rht-WW1842	1055	1016	SNP	C	T	0.016	1016-1018	L to F	512	0	-	0	8	0
Rht-Quarrion	1057	1018	SNP	C	T	0.32	1016-1018	no aa substn	50	0	-	0	16	0
Rht-Aus1408	1063	1024	SNP	G	A	0.207	1022-1024	no aa substn	145	30	0	-	0	0
Rht-Carnamah	1066	1024	SNP	G	A	0.483	1022-1024	no aa substn	58	28	0	-	0	0
Rht-Drysdale	1063	1024	SNP	G	A	0.051	1022-1024	no aa substn	157	8	0	-	0	0
Rht-Quarrion	1063	1024	SNP	G	A	0.54	1022-1024	no aa substn	50	27	0	-	0	0
Rht-Whistler	1063	1024	SNP	G	A	0.014	1022-1024	no aa substn	492	7	0	-	0	0
Rht-WW1842	1063	1024	SNP	G	A	0.016	1022-1024	no aa substn	511	8	0	-	0	0
Rht-Aus1408	1065	1026	SNP	A	T	0.021	1025-1027	H to L	145	-	0	0	3	0
Rht-Aus1408	1068	1029	SNP	T	C	0.034	1028-1030	F to S	145	0	5	0	-	0
Rht-Drysdale	1068	1029	SNP	T	C	0.019	1028-1030	F to S	157	0	3	0	-	0
Rht-Quarrion	1071	1032	SNP	A	T	0.32	1031-1033	Y to F	50	-	0	0	16	0
Rht-Aus1408	1072	1033	SNP	C	T	0.186	1031-1033	no aa substn	145	0	-	0	27	0
Rht-Carnamah	1075	1033	SNP	C	T	0.483	1031-1033	no aa substn	58	0	-	0	28	0
Rht-Drysdale	1072	1033	SNP	C	T	0.045	1031-1033	no aa substn	157	0	-	0	7	0
Rht-Quarrion	1072	1033	SNP	C	T	0.54	1031-1033	no aa substn	50	0	-	0	27	0
Rht-Whistler	1072	1033	SNP	C	T	0.016	1031-1033	no aa substn	493	0	-	0	8	0
Rht-WW1842	1072	1033	SNP	C	T	0.016	1031-1033	no aa substn	511	0	-	0	8	0
Rht-Quarrion	1073	1034	SNP	G	C	0.32	1034-1036	E to P	50	0	16	-	0	0
Rht-Quarrion	1074	1035	SNP	A	C	0.34	1034-1036	E to P	50	-	16	1	0	0
Rht-Quarrion	1076	1037	SNP	T	C	0.32	1037-1039	S to P	50	0	16	0	-	0
Rht-Aus1408	1078	1039	SNP	C	G	0.166	1037-1039	no aa substn	145	0	-	24	0	0
Rht-Carnamah	1081	1039	SNP	C	G	0.483	1037-1039	no aa substn	58	0	-	28	0	0
Rht-Drysdale	1078	1039	SNP	C	G	0.051	1037-1039	no aa substn	158	0	-	8	0	0
Rht-Quarrion	1078	1039	SNP	C	G/A	52; 32%	1037-1039	no aa substn	50	16	-	26	0	0
Rht-Whistler	1078	1039	SNP	C	G	0.014	1037-1039	no aa substn	493	0	-	7	0	0
Rht-WW1842	1078	1039	SNP	C	G	0.008	1037-1039	no aa substn	511	0	-	4	0	0
Rht-Drysdale	1079	1040	SNP	T	A	0.025	1040-1042	C to S	158	4	0	0	-	0
Rht-Quarrion	1079	1040	SNP	T	G	0.32	1040-1042	C to G	50	0	0	16	-	0
Rht-Aus1408	1081	1042	SNP	C	T	0.166	1040-1042	no aa substn	145	0	-	0	24	0
Rht-Carnamah	1084	1042	SNP	C	T	0.483	1040-1042	no aa substn	58	0	-	0	28	0
Rht-Drysdale	1081	1042	SNP	C	T	0.051	1040-1042	no aa substn	158	0	-	0	8	0
Rht-Quarrion	1081	1042	SNP	C	T	0.54	1040-1042	no aa substn	50	0	-	0	27	0
Rht-Whistler	1081	1042	SNP	C	T	0.018	1040-1042	no aa substn	492	0	-	0	9	0
Rht-WW1842	1081	1042	SNP	C	T	0.012	1040-1042	no aa substn	511	0	-	0	6	0
Rht-Quarrion	1082	1043	SNP	C	A	0.32	1043-1045	P to T	50	16	-	0	0	0
Rht-Aus1408	1096	1057	SNP	C	T	0.159	1055-1057	no aa substn	145	0	-	0	23	0
Rht-Carnamah	1099	1057	SNP	C	T	0.483	1055-1057	no aa substn	58	0	-	0	28	0
Rht-Drysdale	1096	1057	SNP	C	T	0.05	1055-1057	no aa substn	159	0	-	0	8	0
Rht-Quarrion	1096	1057	SNP	C	T	0.54	1055-1057	no aa substn	50	0	-	0	27	0
Rht-Whistler	1096	1057	SNP	C	T	0.014	1055-1057	no aa substn	491	0	-	0	7	0
Rht-WW1842	1096	1057	SNP	C	T	0.01	1055-1057	no aa substn	511	0	-	0	4	1
Rht-Aus1408	1099	1060	SNP	C	G	0.055	1058-1060	no aa substn	145	0	-	8	0	0
Rht-Drysdale	1099	1060	SNP	C	G	0.132	1058-1060	no aa substn	159	0	-	19	0	2
Rht-Quarrion	1099	1060	SNP	C	G/A	4; 32%	1058-1060	no aa substn	50	16	-	2	0	0
Rht-Spica	1099	1060	SNP	C	G	0.3101	1058-1060	no aa substn	345	0	234	107	1	3
Rht-Whistler	1099	1060	SNP	C	G	0.2953	1058-1060	no aa substn	491	0	345	145	0	1
Rht-WW1842	1099	1060	SNP	C	G	0.0685	1058-1060	no aa substn	511	0	474	35	0	2
Rht-Aus1408	1100	1061	SNP	C	T	0.014	1061-1063	H to Y	145	0	-	0	2	0
Rht-Drysdale	1103	1064	SNP	T	C	0.019	1064-1066	F to L	157	0	3	0	-	0
Rht-Aus1408	1105	1066	SNP	C	T	0.159	1064-1066	no aa substn	145	0	-	0	23	0
Rht-Carnamah	1108	1066	SNP	C	T	0.483	1064-1066	no aa substn	58	0	-	0	28	0
Rht-Drysdale	1105	1066	SNP	C	T	0.051	1064-1066	no aa substn	157	0	-	0	8	0
Rht-Quarrion	1105	1066	SNP	C	T/G	54; 32%	1064-1066	no aa substn	50	0	-	16	27	0
Rht-Spica	1105	1066	SNP	C	T	0.017	1064-1066	no aa substn	345	0	-	0	4	2
Rht-Whistler	1105	1066	SNP	C	T	0.014	1064-1066	no aa substn	491	0	-	0	7	0
Rht-WW1842	1105	1066	SNP	C	T	0.01	1064-1066	no aa substn	511	0	-	0	5	0
Rht-Aus1408	1111	1072	SNP	C	G	0.138	1070-1072	no aa substn	145	0	-	20	0	0
Rht-Carnamah	1114	1072	SNP	C	G	0.483	1070-1072	no aa substn	58	0	-	28	0	0
Rht-Drysdale	1111	1072	SNP	C	G	0.051	1070-1072	no aa substn	157	0	-	8	0	0
Rht-Quarrion	1111	1072	SNP	C	G	0.86	1070-1072	no aa substn	50	0	-	43	0	0
Rht-Whistler	1111	1072	SNP	C	G	0.018	1070-1072	no aa substn	491	0	-	6	2	1
Rht-WW1842	1111	1072	SNP	C	G	0.014	1070-1072	no aa substn	511	0	-	5	2	0
Rht-Aus1408	1112	1073	SNP	A	C	0.145	1073-1075	N to H	145	-	20	1	0	0
Rht-Carnamah	1115	1073	SNP	A	C	0.483	1073-1075	N to H	58	-	28	0	0	0
Rht-Drysdale	1112	1073	SNP	A	C	0.051	1073-1075	N to H	157	-	8	0	0	0
Rht-Quarrion	1112	1073	SNP	A	C	0.54	1073-1075	N to H	50	-	27	0	0	0
Rht-Whistler	1112	1073	SNP	A	C	0.014	1073-1075	N to H	491	-	6	1	0	0
Rht-WW1842	1112	1073	SNP	A	C	0.025	1073-1075	N to H	511	-	5	4	0	4
Rht-Aus1408	1114	1075	SNP	C	T	0.138	1073-1075	N to H	145	0	-	0	20	0
Rht-Carnamah	1117	1075	SNP	C	T	0.483	1073-1075	N to H	58	0	-	0	28	0
Rht-Drysdale	1114	1075	SNP	C	T	0.064	1073-1075	N to H	157	0	-	0	10	0
Rht-Quarrion	1114	1075	SNP	C	T	0.54	1073-1075	N to H	50	0	-	0	27	0
Rht-Whistler	1114	1075	SNP	C	T	0.012	1073-1075	N to H	491	0	-	0	6	0
Rht-WW1842	1114	1075	SNP	C	T	0.016	1073-1075	N to H	511	0	-	0	7	1
Rht-Quarrion	1117	1078	SNP	G	A	0.32	1076-1078	no aa substn	50	16	0	-	0	0
Rht-Aus1408	1119	1080	SNP	C	T	0.021	1079-1081	A to V	145	0	-	0	3	0
Rht-Aus1408	1120	1081	SNP	C	T	0.138	1079-1081	no aa substn	145	0	-	0	20	0
Rht-Carnamah	1123	1081	SNP	C	T	0.483	1079-1081	no aa substn	58	0	-	0	28	0
Rht-Drysdale	1120	1081	SNP	C	T	0.051	1079-1081	no aa substn	157	0	-	0	8	0
Rht-Quarrion	1120	1081	SNP	C	T	0.54	1079-1081	no aa substn	50	0	-	0	27	0
Rht-Whistler	1120	1081	SNP	C	T	0.016	1079-1081	no aa substn	491	0	-	0	7	1
Rht-WW1842	1120	1081	SNP	C	T	0.012	1079-1081	no aa substn	511	0	-	0	6	0
Rht-Carnamah	1124	1082	SNP	A	G	0.052	1082-1084	I to V	58	-	0	3	0	0
Rht-Aus1408	1132	1093	SNP	G	C	0.4	1091-1093	no aa substn	145	0	58	-	0	0
Rht-Carnamah	1135	1093	SNP	G	C	0.379	1091-1093	no aa substn	58	0	22	-	0	0
Rht-Drysdale	1132	1093	SNP	G	C	0.376	1091-1093	no aa substn	157	0	58	-	0	1
Rht-Quarrion	1132	1093	SNP	G	C/A	4; 32%	1091-1093	no aa substn	50	16	2	-	0	0
Rht-Spica	1132	1093	SNP	G	C	0.4058	1091-1093	no aa substn	345	0	140	205	0	0
Rht-Whistler	1132	1093	SNP	G	C	0.4274	1091-1093	no aa substn	489	0	209	277	0	3
Rht-WW1842	1132	1093	SNP	G	C	0.5558	1091-1093	no aa substn	511	0	284	223	3	1
Rht-Aus1408	1134	1095	SNP	T	C	0.034	1094-1096	F to S	145	0	5	0	-	0
Rht-Quarrion	1135	1096	SNP	C	T	0.3	1094-1096	no aa substn	50	0	-	0	15	0
Rht-Aus1408	1138	1099	Indel	C	-	0.152			145	0	-	2	0	20
Rht-Carnamah	1141	1099	Indel	C	-	0.397			58	0	-	0	0	23
Rht-Quarrion	1138	1099	Indel	C	-	0.54			50	0	-	0	0	27
Rht-Whistler	1138	1099	Indel	C	-	0.01			488	0	-	0	2	3
Rht-WW1842	1138	1099	Indel	C	-	0.006			511	0	-	0	0	3
Rht-Aus1408	1140	1101	SNP	G	A	0.152			145	20	2	-	0	0
Rht-Carnamah	1143	1101	SNP	G	A	0.483			58	25	0	-	3	0
Rht-Drysdale	1140	1101	SNP	G	A	0.051			157	8	0	-	0	0
Rht-Quarrion	1140	1101	SNP	G	A	0.54			50	27	0	-	0	0
Rht-Whistler	1140	1101	SNP	G	A	0.004			488	2	2	-	0	2
Rht-WW1842	1140	1101	SNP	G	A	0.01			511	5	0	-	0	0
Rht-Aus1408	1143	1104	SNP	G	A	0.152			145	20	0	-	2	0
Rht-Carnamah	1146	1104	SNP	G	A	0.483			58	27	1	-	0	0
Rht-Drysdale	1143	1104	SNP	G	A	0.064			157	8	0	-	1	1
Rht-Quarrion	1143	1104	SNP	G	A	0.58			50	29	0	-	0	0
Rht-Whistler	1143	1104	SNP	G	A	0.008			488	3	1	-	0	0
Rht-WW1842	1143	1104	SNP	G	A	0.01			511	5	0	-	0	0
Rht-Aus1408	1144	1105	SNP	C	T	0.152			145	0	-	0	22	0
Rht-Carnamah	1147	1105	SNP	C	T	0.483			58	0	-	0	28	0
Rht-Drysdale	1144	1105	SNP	C	T	0.057			157	0	-	0	8	1
Rht-Quarrion	1144	1105	SNP	C	T	0.54			50	0	-	0	27	0
Rht-Whistler	1144	1105	SNP	C	T	0.008			488	0	-	1	3	0
Rht-WW1842	1144	1105	SNP	C	T	0.014			511	0	-	0	6	1
Rht-Aus1408	1147	1108	SNP	C	T	0.152	1106-1108	no aa substn	145	0	-	0	22	0
Rht-Carnamah	1150	1108	SNP	C	T	0.466	1106-1108	no aa substn	58	0	-	0	27	0
Rht-Drysdale	1147	1108	SNP	C	T	0.057	1106-1108	no aa substn	157	0	-	0	8	1
Rht-Quarrion	1147	1108	SNP	C	T	0.86	1106-1108	no aa substn	50	0	-	0	43	0
Rht-Whistler	1147	1108	SNP	C	T	0.006	1106-1108	no aa substn	488	0	-	0	3	0
Rht-WW1842	1147	1108	SNP	C	T	0.018	1106-1108	no aa substn	511	0	-	0	7	2
Rht-Quarrion	1150	1111	SNP	C	T	0.32	1009-1111	no aa substn	50	0	-	0	16	0
Rht-Aus1408	1152	1113	SNP	T	C	0.034	1112-1114	V to A	145	0	5	0	-	0
Rht-Aus1408	1153	1114	SNP	G	C	0.152	1112-1114	no aa substn	145	0	22	-	0	0
Rht-Carnamah	1156	1114	SNP	G	C	0.483	1112-1114	no aa substn	58	0	28	-	0	0
Rht-Drysdale	1153	1114	SNP	G	C	0.051	1112-1114	no aa substn	157	0	8	-	0	0
Rht-Quarrion	1153	1114	SNP	G	C	0.86	1112-1114	no aa substn	50	0	42	-	0	1
Rht-Whistler	1153	1114	SNP	G	C	0.01	1112-1114	no aa substn	488	2	3	-	0	0
Rht-WW1842	1153	1114	SNP	G	C	0.01	1112-1114	no aa substn	511	0	4	-	0	1
Rht-Aus1408	1156	1117	SNP	C	T	0.152	1115-1117	no aa substn	145	0	-	0	22	0
Rht-Carnamah	1159	1117	SNP	C	T	0.483	1115-1117	no aa substn	58	0	-	0	28	0
Rht-WW1842	1156	1117	SNP	C	T	0.008	1115-1117	no aa substn	511	0	-	0	4	0
Rht-Quarrion	1158	1119	SNP	T	A	0.32	1118-1120	V to D	50	16	0	0	-	0
Rht-WW1842	1189	1150	SNP	G	C	0.027	1148-1150	Q to H	659	0	18	-	0	0
Rht-Aus1408	1198	1159	SNP	C	A	0.34	1157-1159	no aa substn	97	33	-	0	0	0
Rht-Carnamah	1201	1159	SNP	C	A	0.533	1157-1159	no aa substn	15	8	-	0	0	0
Rht-Drysdale	1198	1159	SNP	C	A	0.455	1157-1159	no aa substn	187	85	-	0	0	0
Rht-Quarrion	1198	1159	SNP	C	A	0.611	1157-1159	no aa substn	18	11	-	0	0	0
Rht-Spica	1198	1159	SNP	C	A	0.318	1157-1159	no aa substn	330	105	-	0	0	0
Rht-Whistler	1198	1159	SNP	C	A	0.308	1157-1159	no aa substn	616	190	-	0	0	0
Rht-WW1842	1198	1159	SNP	C	A	0.325	1157-1159	no aa substn	659	210	-	0	0	4
Rht-Aus1408	1201	1162	SNP	T	C	0.268	1160-1162	no aa substn	97	0	26	0	-	0
Rht-Carnamah	1204	1162	SNP	T	C	0.4	1160-1162	no aa substn	15	0	6	0	-	0
Rht-Drysdale	1201	1162	SNP	T	C	0.321	1160-1162	no aa substn	187	0	60	0	-	0
Rht-Quarrion	1201	1162	SNP	T	C	0.278	1160-1162	no aa substn	18	0	5	0	-	0
Rht-Spica	1201	1162	SNP	T	C	0.3091	1160-1162	no aa substn	330	0	102	0	227	1
Rht-Whistler	1201	1162	SNP	T	C	0.4026	1160-1162	no aa substn	616	0	248	0	366	2
Rht-WW1842	1201	1162	SNP	T	C	0.3687	1160-1162	no aa substn	659	0	243	0	415	1
Rht-Aus1408	1213	1174	SNP	G	C	0.598	1172-1174	no aa substn	97	0	58	38	1	0
Rht-Carnamah	1216	1174	SNP	G	C	0.933	1172-1174	no aa substn	15	0	14	1	0	0
Rht-Drysdale	1213	1174	SNP	G	C	0.787	1172-1174	no aa substn	188	0	148	40	0	0
Rht-Quarrion	1213	1174	SNP	G	C	0.889	1172-1174	no aa substn	18	0	16	2	0	0
Rht-Spica	1213	1174	SNP	G	C	0.6636	1172-1174	no aa substn	330	0	217	111	0	2
Rht-Whistler	1213	1174	SNP	G	C	0.7094	1172-1174	no aa substn	616	0	437	179	0	0
Rht-WW1842	1213	1174	SNP	G	C	0.695	1172-1174	no aa substn	659	1	454	201	2	1
Rht-Aus1408	1216	1177	SNP	G	C	0.33	1175-1177	no aa substn	97	0	31	-	0	1
Rht-Carnamah	1219	1177	SNP	G	C	0.533	1175-1177	no aa substn	15	0	8	-	0	0
Rht-Drysdale	1216	1177	SNP	G	C	0.484	1175-1177	no aa substn	188	0	89	-	0	2
Rht-Quarrion	1216	1177	SNP	G	C	0.611	1175-1177	no aa substn	18	0	11	-	0	0
Rht-Spica	1216	1177	SNP	G	C	0.342	1175-1177	no aa substn	330	0	113	-	0	0
Rht-Whistler	1216	1177	SNP	G	C	0.302	1175-1177	no aa substn	616	2	183	-	0	1
Rht-WW1842	1216	1177	SNP	G	C	0.326	1175-1177	no aa substn	659	0	215	441	0	3
Rht-Spica	1232	1193	SNP	C	T	0.352	1193-1195	P to S	330	0	-	0	116	0
Rht-Aus1408	1272	1233	SNP	C	T	0.041	1232-1234	P to L	97	0	-	1	3	0
Rht-Aus1408	1289	1250	SNP	T	C	0.309	1250-1252	no aa substn	97	0	30	0	-	0
Rht-Carnamah	1292	1250	SNP	T	C	0.533	1250-1252	no aa substn	15	0	8	0	-	0
Rht-Drysdale	1289	1250	SNP	T	C	0.463	1250-1252	no aa substn	188	0	81	0	-	6
Rht-Quarrion	1289	1250	SNP	T	C	0.611	1250-1252	no aa substn	18	0	11	0	-	0
Rht-Spica	1289	1250	SNP	T	C	0.324	1250-1252	no aa substn	327	0	106	0	-	0
Rht-Whistler	1289	1250	SNP	T	C	0.277	1250-1252	no aa substn	621	0	172	0	-	0
Rht-WW1842	1289	1250	SNP	T	C	0.343	1250-1252	no aa substn	659	0	226	0	433	0
Rht-Aus1408	1347	1308	SNP	A	G	0.041	1307-1309	Q to R	97	-	0	4	0	0
Rht-Aus1408	1367	1328	Indel	G	-	0.021	1328-1330	indel [A]	97	0	0	-	0	2
Rht-Aus1408	1368	1329	Indel	C	-	0.021	1328-1330	indel [A]	97	0	-	0	0	2
Rht-Aus1408	1369	1330	Indel	C	-	0.021	1328-1330	indel [A]	97	0	-	0	0	2
Rht-Aus1408	1390	1351	SNP	G	A	0.402	1349-1351	no aa substn	97	39	0	-	0	0
Rht-Carnamah	1393	1351	SNP	G	A	0.4	1349-1351	no aa substn	15	6	0	-	0	0
Rht-Drysdale	1390	1351	SNP	G	A	0.314	1349-1351	no aa substn	188	59	0	-	0	0
Rht-Quarrion	1390	1351	SNP	G	A	0.278	1349-1351	no aa substn	18	5	0	-	0	0
Rht-Spica	1390	1351	SNP	G	A	0.3354	1349-1351	no aa substn	325	109	0	216	0	0
Rht-Whistler	1390	1351	SNP	G	A	0.3887	1349-1351	no aa substn	620	241	0	378	0	1
Rht-WW1842	1390	1351	SNP	G	A	0.38	1349-1351	no aa substn	671	255	0	416	0	0
Rht-Drysdale	1413	1374	SNP	A	C	0.027	1373-1375	E to A	188	-	5	2	0	0
Rht-Carnamah	1431	1389	SNP	A	G	0.2	1387-1389	E to G	15	-	0	3	0	0
Rht-Drysdale	1449	1410	SNP	T	C	0.027	1409-1411	V to A	188	0	5	0	-	0
Rht-Aus1408	1450	1411	SNP	C	T	0.412	1409-1411	no aa substn	97	0	-	0	40	0
Rht-Aus1408	1456	1417	SNP	G	A	0.227	1415-1417	no aa substn	97	22	0	-	0	0
Rht-Carnamah	1459	1417	SNP	G	A	0.533	1415-1417	no aa substn	15	8	0	-	0	0
Rht-Drysdale	1456	1417	SNP	G	A	0.452	1415-1417	no aa substn	188	85	0	-	0	0
Rht-Quarrion	1456	1417	SNP	G	A	0.611	1415-1417	no aa substn	18	11	0	-	0	0
Rht-Spica	1456	1417	SNP	G	A	0.2791	1415-1417	no aa substn	326	91	0	235	0	0
Rht-Whistler	1456	1417	SNP	G	A	0.2717	1415-1417	no aa substn	622	169	0	453	0	0
Rht-WW1842	1456	1417	SNP	G	A	0.3214	1415-1417	no aa substn	669	215	0	454	0	0
Rht-Carnamah	1467	1425	SNP	A	G	0.2	1424-1426	E to G	15	-	0	3	0	0
Rht-Aus1408	1530	1491	SNP	G	A	0.041	1490-1492	R to Q	97	4	0	-	0	0
Rht-Aus1408	1534	1495	SNP	G	C	0.216	1493-1495	no aa substn	97	0	21	-	0	0
Rht-Carnamah	1537	1495	SNP	G	C	0.533	1493-1495	no aa substn	15	0	8	-	0	0
Rht-Drysdale	1534	1495	SNP	G	C	0.441	1493-1495	no aa substn	188	0	83	-	0	0
Rht-Quarrion	1534	1495	SNP	G	C	0.667	1493-1495	no aa substn	18	0	10	-	0	2
Rht-Spica	1534	1495	SNP	G	C	0.2963	1493-1495	no aa substn	324	0	96	225	0	3
Rht-Whistler	1534	1495	SNP	G	C	0.2669	1493-1495	no aa substn	622	0	166	456	0	0
Rht-WW1842	1534	1495	SNP	G	C	0.3234	1493-1495	no aa substn	668	1	216	450	0	1
Rht-Carnamah	1549	1507	SNP	C	A	0.2	1505-1507	no aa substn	15	3	-	0	0	0
Rht-Aus1408	1564	1525	SNP	G	C	0.361	1523-1525	no aa substn	97	0	35	-	0	0
Rht-Carnamah	1567	1525	SNP	G	C	0.4	1523-1525	no aa substn	15	0	6	-	0	0
Rht-Drysdale	1564	1525	SNP	G	C	0.324	1523-1525	no aa substn	188	0	61	-	0	0
Rht-Quarrion	1564	1525	SNP	G	C	0.278	1523-1525	no aa substn	18	0	5	-	0	0
Rht-Spica	1564	1525	SNP	G	C	0.3333	1523-1525	no aa substn	324	0	108	216	0	0
Rht-Whistler	1564	1525	SNP	G	C	0.3945	1523-1525	no aa substn	621	0	245	375	0	1
Rht-WW1842	1564	1525	SNP	G	C	0.3671	1523-1525	no aa substn	662	0	243	419	0	0
Rht-Aus1408	1567	1528	SNP	C	T	0.165	1526-1528	no aa substn	97	0	-	0	16	0
Rht-Carnamah	1570	1528	SNP	C	T	0.533	1526-1528	no aa substn	15	0	-	0	8	0
Rht-Drysdale	1567	1528	SNP	C	T	0.457	1526-1528	no aa substn	188	0	-	1	82	3
Rht-Quarrion	1567	1528	SNP	C	T	0.611	1526-1528	no aa substn	18	0	-	0	11	0
Rht-Spica	1567	1528	SNP	C	T	0.3148	1526-1528	no aa substn	324	0	222	0	102	0
Rht-Whistler	1567	1528	SNP	C	T	0.2581	1526-1528	no aa substn	620	1	458	0	160	1
Rht-WW1842	1567	1528	SNP	C	T	0.3112	1526-1528	no aa substn	662	0	451	0	206	5
Rht-Quarrion	1575	1536	SNP	C	A	0.278	1535-1537	S to Y	18	5	-	0	0	0
Rht-Whistler	1575	1536	SNP	C	A	0.3855	1535-1537	S to Y	620	239	380	0	0	1
Rht-WW1842	1575	1536	SNP	C	A	0.3701	1535-1537	S to Y	662	245	415	1	0	1
Rht-Aus1408	1606	1567	SNP	C	T	0.546	1565-1567	no aa substn	97	0	-	0	53	0
Rht-Carnamah	1609	1567	SNP	C	T	0.933	1565-1567	no aa substn	15	0	-	0	14	0
Rht-Drysdale	1606	1567	SNP	C	T	0.787	1565-1567	no aa substn	188	0	-	0	148	0
Rht-Quarrion	1606	1567	SNP	C	T	0.889	1565-1567	no aa substn	18	0	-	0	16	0
Rht-Spica	1606	1567	SNP	C	T	0.6502	1565-1567	no aa substn	323	0	-	0	210	0
Rht-Whistler	1606	1567	SNP	C	T	0.6226	1565-1567	no aa substn	620	0	-	0	384	1
Rht-WW1842	1606	1567	SNP	C	T	0.6788	1565-1567	no aa substn	660	0	-	0	447	0
Rht-Aus1408	1636	1597	SNP	T	C	0.593	1595-1597	no aa substn	113	0	67	0	-	0
Rht-Carnamah	1639	1597	SNP	T	C	0.647	1595-1597	no aa substn	207	0	134	0	-	0
Rht-Drysdale	1636	1597	SNP	T	C	0.551	1595-1597	no aa substn	178	0	98	0	-	0
Rht-Quarrion	1636	1597	SNP	T	C	0.667	1595-1597	no aa substn	279	0	187	0	-	1
Rht-Spica	1636	1597	SNP	T	C	0.6944	1595-1597	no aa substn	180	0	125	0	-	0
Rht-Whistler	1636	1597	SNP	T	C	0.6626	1595-1597	no aa substn	246	0	163	0	-	0
Rht-WW1842	1636	1597	SNP	T	C	0.6489	1595-1597	no aa substn	282	0	182	0	-	0
Rht-Aus1408	1639	1600	SNP	G	C	0.593	1598-1600	no aa substn	113	0	67	46	0	0
Rht-Carnamah	1642	1600	SNP	G	C	0.628	1598-1600	no aa substn	207	0	130	77	0	0
Rht-Drysdale	1639	1600	SNP	G	C; T	54; 5%	1598-1600	no aa substn	178	0	96	74	8	1
Rht-Quarrion	1639	1600	SNP	G	C; T	67; 2%	1598-1600	no aa substn	279	0	186	87	6	0
Rht-Spica	1639	1600	SNP	G	C; T	68; 1%	1598-1600	no aa substn	180	0	123	55	2	0
Rht-Whistler	1639	1600	SNP	G	C	0.67	1598-1600	no aa substn	246	0	163	82	0	1
Rht-WW1842	1639	1600	SNP	G	C; T	66; 5%	1598-1600	no aa substn	282	0	185	84	13	1
Rht-Drysdale	1645	1606	SNP	C	T	0.051	1604-1606	no aa substn	178	0	-	0	9	0
Rht-Quarrion	1645	1606	SNP	C	T	0.022	1604-1606	no aa substn	279	0	-	0	6	0
Rht-WW1842	1645	1606	SNP	C	T	0.046	1604-1606	no aa substn	282	0	-	0	13	0
Rht-Drysdale	1647	1608	SNP	G	C	0.039	1607-1609	G to A	178	0	7	-	0	0
Rht-Quarrion	1647	1608	SNP	G	C	0.029	1607-1609	G to A	279	1	6	-	0	1
Rht-WW1842	1647	1608	SNP	G	C	0.05	1607-1609	G to A	282	1	13	-	0	0
Rht-Drysdale	1649	1610	SNP	A	G	0.039	1610-1612	S to G	178	-	0	7	0	0
Rht-Quarrion	1649	1610	SNP	A	G	0.022	1610-1612	S to G	279	-	0	6	0	0
Rht-WW1842	1649	1610	SNP	A	G	0.05	1610-1612	S to G	282	-	0	14	0	0
Rht-Aus1408	1655	1615	Indel	-	G	0.389	1615	indel [G]	113	0	0	44	0	69
Rht-Aus1408	1656	1615	Indel	-	G	0.398	1615	indel [G]	113	0	0	45	0	68
Rht-Aus1408	1657	1615	Indel	-	C	0.398	1615	indel [G]	113	0	45	0	0	68
Rht-Carnamah	1658	1615	Indel	-	G	0.257	1615	indel [G]	214	0	0	55	0	159
Rht-Carnamah	1659	1615	Indel	-	G	0.257	1615	indel [G]	214	0	0	55	0	159
Rht-Carnamah	1660	1615	Indel	-	C	0.257	1615	indel [G]	214	0	56	0	1	158
Rht-Drysdale	1654	1615	SNP	-	C; T	96; 4%	1613-1615	no aa substn	180	0	172	0	8	0
Rht-Drysdale	1655	1615	Indel	-	G	0.283	1615	indel [G]	180	0	0	51	0	129
Rht-Drysdale	1656	1615	Indel	-	G	0.283	1615	indel [G]	180	0	0	51	0	129
Rht-Drysdale	1657	1615	Indel	-	C	0.275	1615	indel [G]	178	0	51	0	0	129
Rht-Quarrion	1654	1615	SNP	-	C; T	97, 3%	1613-1615	no aa substn	279	0	271	0	7	1
Rht-Quarrion	1655	1615	Indel	-	G	0.229	1615	indel [G]	279	0	0	64	0	215
Rht-Quarrion	1656	1615	Indel	-	G	0.229	1615	indel [G]	279	0	0	64	0	215
Rht-Quarrion	1657	1615	Indel	-	C	0.226	1615	indel [G]	279	0	64	0	1	215
Rht-Spica	1655	1615	Indel	-	G	0.276	1615	indel [G]	181	0	0	50	0	131
Rht-Spica	1656	1615	Indel	-	G	0.276	1615	indel [G]	181	0	0	50	0	131
Rht-Spica	1657	1615	Indel	-	C	0.276	1615	indel [G]	181	0	50	0	0	131
Rht-Whistler	1655	1615	Indel	-	G	0.275	1615	indel [G]	247	0	0	68	0	179
Rht-Whistler	1656	1615	Indel	-	G	0.275	1615	indel [G]	247	0	0	68	0	179
Rht-Whistler	1657	1615	Indel	-	C	0.279	1615	indel [G]	247	0	69	0	0	178
Rht-WW1842	1654	1615	SNP	-	C; T	95; 5%	1613-1615	no aa substn	282	0	269	0	13	0
Rht-WW1842	1655	1615	Indel	-	G	0.326	1615	indel [G]	282	0	0	92	0	190
Rht-WW1842	1656	1615	Indel	-	G	0.326	1615	indel [G]	282	0	0	92	0	190
Rht-WW1842	1657	1615	Indel	-	C	0.326	1615	indel [G]	282	0	93	0	1	189
Rht-Drysdale	1658	1616	Indel	G	-	0.044	1616-1618	INDEL [G]	180	0	0	-	0	8
Rht-Quarrion	1658	1616	Indel	G	-	0.022	1616-1618	INDEL [G]	279	0	0	-	0	6
Rht-WW1842	1658	1616	Indel	G	-	0.046	1616-1618	INDEL [G]	282	0	0	-	0	13
Rht-Drysdale	1659	1617	Indel	G	-	0.039	1616-1618	INDEL [G]	180	0	0	-	0	7
Rht-Quarrion	1659	1617	Indel	G	-	0.032	1616-1618	INDEL [G]	279	0	0	-	0	9
Rht-WW1842	1659	1617	Indel	G	-	0.046	1616-1618	INDEL [G]	282	0	0	-	0	13
Rht-Drysdale	1660	1618	Indel	C	-	0.044	1616-1618	INDEL [G]	180	0	-	0	0	8
Rht-Quarrion	1660	1618	Indel	C	-	0.029	1616-1618	INDEL [G]	279	0	-	0	0	7
Rht-WW1842	1660	1618	Indel	C	-	0.046	1616-1618	INDEL [G]	282	0	-	0	0	13
Rht-Drysdale	1666	1624	SNP	A	G	0.039	1622-1624	no aa substn	180	-	0	7	0	0
Rht-Quarrion	1666	1624	SNP	A	G	0.022	1622-1624	no aa substn	279	-	0	6	0	0
Rht-WW1842	1666	1624	SNP	A	G	0.046	1622-1624	no aa substn	282	-	0	13	0	0
Rht-Aus1408	1681	1639	SNP	T	G	0.602	1637-1639	no aa substn	113	0	0	68	-	0
Rht-Carnamah	1684	1639	SNP	T	G	0.668	1637-1639	no aa substn	214	0	0	143	-	0
Rht-Drysdale	1681	1639	SNP	T	G	0.567	1637-1639	no aa substn	180	0	1	103	-	1
Rht-Quarrion	1681	1639	SNP	T	G	0.677	1637-1639	no aa substn	279	0	0	189	-	0
Rht-Spica	1681	1639	SNP	T	G	0.6851	1637-1639	no aa substn	181	0	0	112	-	12
Rht-Whistler	1681	1639	SNP	T	G	0.6559	1637-1639	no aa substn	247	0	0	162	-	0
Rht-WW1842	1681	1639	SNP	T	G	0.663	1637-1639	no aa substn	282	0	0	187	-	11
Rht-Aus1408	1687	1645	SNP	G	T	0.549	1643-1645	no aa substn	113	0	0	-	62	0
Rht-Carnamah	1690	1645	SNP	G	T	0.648	1643-1645	no aa substn	216	0	2	-	140	0
Rht-Drysdale	1687	1645	SNP	G	T	0.578	1643-1645	no aa substn	180	0	0	-	104	0
Rht-Quarrion	1687	1645	SNP	G	T	0.616	1643-1645	no aa substn	279	0	0	-	173	1
Rht-Spica	1687	1645	SNP	G	T	0.6519	1643-1645	no aa substn	181	0	0	-	118	0
Rht-Whistler	1687	1645	SNP	G	T	0.6518	1643-1645	no aa substn	247	0	1	-	159	1
Rht-WW1842	1687	1645	SNP	G	T	0.7021	1643-1645	no aa substn	282	0	0	-	197	1
Rht-Aus1408	1690	1648	SNP	T	C	0.212	1646-1648	no aa substn	113	0	24	0	-	0
Rht-Carnamah	1693	1648	SNP	T	C	0.426	1646-1648	no aa substn	216	0	92	0	-	0
Rht-Drysdale	1690	1648	SNP	T	C	0.261	1646-1648	no aa substn	180	0	47	0	-	0
Rht-Quarrion	1690	1648	SNP	T	C	0.43	1646-1648	no aa substn	279	0	120	0	-	0
Rht-Spica	1690	1648	SNP	T	C	0.3923	1646-1648	no aa substn	181	0	71	0	-	0
Rht-Whistler	1690	1648	SNP	T	C	0.3725	1646-1648	no aa substn	247	0	92	0	-	0
Rht-WW1842	1690	1648	SNP	T	C	0.3534	1646-1648	no aa substn	283	0	100	0	-	0
Rht-Drysdale	1697	1655	Indel	C	-	0.044	1655-1657	INDEL [P]	180	0	-	0	1	7
Rht-Quarrion	1697	1655	Indel	C	-	0.018	1655-1657	INDEL [P]	279	0	-	0	0	5
Rht-WW1842	1697	1655	Indel	C	-	0.049	1655-1657	INDEL [P]	283	0	-	1	1	12
Rht-Drysdale	1698	1656	Indel	C	-	0.039	1655-1657	INDEL [P]	180	0	-	0	0	7
Rht-Quarrion	1698	1656	Indel	C	-	0.018	1655-1657	INDEL [P]	279	0	-	0	0	5
Rht-WW1842	1698	1656	Indel	C	-	0.046	1655-1657	INDEL [P]	283	0	-	0	1	12
Rht-Drysdale	1699	1657	Indel	T	-	0.039	1655-1657	INDEL [P]	180	0	0	0	-	7
Rht-Quarrion	1699	1657	Indel	T	-	0.029	1655-1657	INDEL [P]	279	0	3	0	-	5
Rht-WW1842	1699	1657	Indel	T	-	0.046	1655-1657	INDEL [P]	283	0	1	0	-	12
Rht-Quarrion	1700	1658	SNP	G	A	0.029	1658-1660	A to T	279	8	0	-	0	0
Rht-Drysdale	1702	1660	SNP	C	T	0.039	1658-1660	no aa substn	180	0	-	0	7	0
Rht-Quarrion	1702	1660	SNP	C	T	0.018	1658-1660	no aa substn	279	0	-	0	5	0
Rht-WW1842	1702	1660	SNP	C	T	0.046	1658-1660	no aa substn	283	0	-	0	13	0
Rht-Drysdale	1705	1663	SNP	C	T	0.039	1661-1663	no aa substn	180	0	-	0	7	0
Rht-Quarrion	1705	1663	SNP	C	T	0.018	1661-1663	no aa substn	279	0	-	0	5	0
Rht-WW1842	1705	1663	SNP	C	T	0.046	1661-1663	no aa substn	283	0	-	0	13	0
Rht-Drysdale	1707	1665	SNP	C	T	0.039	1664-1666	A to V	180	0	-	0	7	0
Rht-Quarrion	1707	1665	SNP	C	T	0.022	1664-1666	A to V	279	0	-	1	5	0
Rht-WW1842	1707	1665	SNP	C	T	0.046	1664-1666	A to V	283	0	-	0	13	0
Rht-Drysdale	1708	1666	SNP	C	T	0.039	1664-1666	A to V	180	0	-	0	7	0
Rht-Quarrion	1708	1666	SNP	C	T	0.018	1664-1666	A to V	279	0	-	0	5	0
Rht-WW1842	1708	1666	SNP	C	T	0.046	1664-1666	A to V	283	0	-	0	13	0
Rht-Drysdale	1709	1667	SNP	G	A	0.039	1667-1669	G to S	180	7	0	-	0	0
Rht-Quarrion	1709	1667	SNP	G	A	0.018	1667-1669	G to S	279	5	0	-	0	0
Rht-WW1842	1709	1667	SNP	G	A	0.046	1667-1669	G to S	283	13	0	-	0	0
Rht-Drysdale	1711	1669	SNP	C	T	0.039	1667-1669	no aa substn	180	0	-	0	7	0
Rht-Quarrion	1711	1669	SNP	C	T	0.018	1667-1669	no aa substn	279	0	-	0	5	0
Rht-WW1842	1711	1669	SNP	C	T	0.046	1667-1669	no aa substn	283	0	-	0	13	0
Rht-Drysdale	1716	1674	SNP	A	G	0.039	1673-1675	D to G	180	-	0	7	0	0
Rht-Quarrion	1716	1674	SNP	A	G	0.018	1673-1675	D to G	280	-	0	5	0	0
Rht-WW1842	1716	1674	SNP	A	G	0.046	1673-1675	D to G	283	-	0	13	0	0
Rht-Drysdale	1722	1680	SNP	T	C	0.039	1679-1681	V to A	180	0	7	0	-	0
Rht-Quarrion	1722	1680	SNP	T	C	0.036	1679-1681	V to A	280	0	10	0	-	0
Rht-WW1842	1722	1680	SNP	T	C	0.046	1679-1681	V to A	283	0	13	0	-	0
Rht-Drysdale	1727	1685	SNP	T	A	0.039	1685-1687	S to T	180	7	0	0	-	0
Rht-Quarrion	1727	1685	SNP	T	A	0.021	1685-1687	S to T	280	5	1	0	-	0
Rht-WW1842	1727	1685	SNP	T	A	0.053	1685-1687	S to T	283	13	2	0	-	0
Rht-Drysdale	1729	1687	SNP	C	A	0.039	1685-1687	S to T	180	7	-	0	0	0
Rht-Quarrion	1729	1687	SNP	C	A	0.018	1685-1687	S to T	280	5	-	0	0	0
Rht-WW1842	1729	1687	SNP	C	A	0.046	1685-1687	S to T	283	13	-	0	0	0
Rht-Drysdale	1737	1695	SNP	A	T	0.043	1694-1696	Y to F	185	-	0	1	5	2
Rht-Quarrion	1737	1695	SNP	A	T	0.021	1694-1696	Y to F	280	-	0	1	3	2
Rht-WW1842	1737	1695	SNP	A	T	0.046	1694-1696	Y to F	283	-	0	0	12	1
Rht-Drysdale	1741	1699	SNP	C	T	0.038	1697-1699	no aa substn	185	0	-	0	7	0
Rht-Quarrion	1741	1699	SNP	C	T	0.018	1697-1699	no aa substn	280	0	-	0	5	0
Rht-WW1842	1741	1699	SNP	C	T	0.046	1697-1699	no aa substn	283	0	-	0	13	0
Rht-Aus1408	1745	1703	SNP	C	T	0.027	1703-1705	R to W	113	0	-	0	3	0
Rht-Carnamah	1748	1703	SNP	C	T	0.028	1703-1705	R to W	216	0	-	0	6	0
Rht-Drysdale	1746	1704	SNP	G	A	0.038	1703-1705	R to Q	185	7	0	-	0	0
Rht-Quarrion	1746	1704	SNP	G	A	0.029	1703-1705	R to Q	280	8	0	-	0	0
Rht-WW1842	1746	1704	SNP	G	A	0.046	1703-1705	R to Q	283	13	0	-	0	0
Rht-Drysdale	1753	1711	SNP	C	T	0.043	1709-1711	no aa substn	185	0	-	0	8	0
Rht-Quarrion	1753	1711	SNP	C	T	0.018	1709-1711	no aa substn	280	0	-	0	5	0
Rht-WW1842	1753	1711	SNP	C	T	0.046	1709-1711	no aa substn	283	0	-	0	13	0
Rht-Drysdale	1758	1716	SNP	A	G	0.027	1715-1717	N to S	185	-	0	5	0	0
Rht-Whistler	1758	1716	SNP	A	G	0.016	1715-1717	N to S	244	-	0	4	0	0
Rht-Drysdale	1768	1726	SNP	C	T	0.038	1724-1726	no aa substn	184	0	-	0	7	0
Rht-Quarrion	1768	1726	SNP	C	T	0.021	1724-1726	no aa substn	280	1	-	0	5	0
Rht-WW1842	1768	1726	SNP	C	T	0.046	1724-1726	no aa substn	283	0	-	0	13	0
Rht-Drysdale	1777	1735	SNP	G	C	0.038	1733-1735	no aa substn	184	0	7	-	0	0
Rht-Quarrion	1777	1735	SNP	G	C	0.018	1733-1735	no aa substn	280	0	5	-	0	0
Rht-WW1842	1777	1735	SNP	G	C	0.059	1733-1735	no aa substn	286	4	13	-	0	0
Rht-Aus1408	1795	1753	SNP	G	C	0.584	1751-1753	no aa substn	113	0	66	-	0	0
Rht-Carnamah	1798	1753	SNP	G	C	0.654	1751-1753	no aa substn	217	1	143	-	0	0
Rht-Drysdale	1795	1753	SNP	G	C	0.625	1751-1753	no aa substn	184	0	115	-	0	0
Rht-Quarrion	1795	1753	SNP	G	C	0.676	1751-1753	no aa substn	281	1	191	-	0	0
Rht-Spica	1795	1753	SNP	G	C	0.6576	1751-1753	no aa substn	184	0	121	-	0	0
Rht-Whistler	1795	1753	SNP	G	C	0.6286	1751-1753	no aa substn	245	0	154	-	0	0
Rht-WW1842	1795	1753	SNP	G	C	0.7028	1751-1753	no aa substn	286	2	199	-	0	0
Rht-Aus1408	1804	1762	SNP	C	G	0.584	1760-1762	no aa substn	113	0	-	66	0	0
Rht-Carnamah	1807	1762	SNP	C	G	0.654	1760-1762	no aa substn	217	0	-	142	0	0
Rht-Drysdale	1804	1762	SNP	C	G	0.598	1760-1762	no aa substn	184	0	-	110	7	0
Rht-Quarrion	1804	1762	SNP	C	G	0.658	1760-1762	no aa substn	281	0	-	185	5	0
Rht-Spica	1804	1762	SNP	C	G	0.6739	1760-1762	no aa substn	184	0	-	124	0	0
Rht-Whistler	1804	1762	SNP	C	G	0.6286	1760-1762	no aa substn	245	0	-	154	0	0
Rht-WW1842	1804	1762	SNP	C	G; T	65; 5%	1760-1762	no aa substn	286	0	-	185	13	0
Rht-Drysdale	1809	1767	SNP	G	A	0.038	1766-1768	G to E	184	7	0	-	0	0
Rht-Quarrion	1809	1767	SNP	G	A	0.018	1766-1768	G to E	281	5	0	-	0	0
Rht-WW1842	1809	1767	SNP	G	A	0.048	1766-1768	G to E	289	14	0	-	0	0
Rht-Aus1408	1810	1768	SNP	G	C	0.398	1766-1768	no aa substn	113	0	45	-	0	0
Rht-Carnamah	1813	1768	SNP	G	C	0.207	1766-1768	no aa substn	217	0	45	-	0	0
Rht-Drysdale	1810	1768	SNP	G	C	0.353	1766-1768	no aa substn	184	0	65	-	0	0
Rht-Quarrion	1810	1768	SNP	G	C	0.228	1766-1768	no aa substn	281	0	64	-	0	0
Rht-Spica	1810	1768	SNP	G	C	0.2717	1766-1768	no aa substn	184	0	50	-	0	0
Rht-Whistler	1810	1768	SNP	G	C	0.2653	1766-1768	no aa substn	245	0	65	-	0	0
Rht-WW1842	1810	1768	SNP	G	C	0.2976	1766-1768	no aa substn	289	0	86	-	0	0
Rht-Aus1408	1811	1769	SNP	C	T	0.035	1769-1771	Q to amber	113	0	-	1	3	0
Rht-Aus1408	1825	1783	SNP	C	G	0.614	1781-1783	no aa substn	114	1	-	70	0	0
Rht-Carnamah	1828	1783	SNP	C	G	0.65	1781-1783	no aa substn	217	0	-	141	0	0
Rht-Drysdale	1825	1783	SNP	C	G; T	60; 4%	1781-1783	no aa substn	184	0	-	111	7	0
Rht-Quarrion	1825	1783	SNP	C	G; T	65; 2%	1781-1783	no aa substn	281	1	-	184	5	0
Rht-Spica	1825	1783	SNP	C	G	0.6503	1781-1783	no aa substn	183	0	-	119	0	0
Rht-Whistler	1825	1783	SNP	C	G	0.6204	1781-1783	no aa substn	245	0	-	152	0	0
Rht-WW1842	1825	1783	SNP	C	G; T	64; 5%	1781-1783	no aa substn	289	0	-	186	14	0
Rht-Aus1408	1828	1786	SNP	C	G	0.614	1784-1786	no aa substn	114	0	40	71	3	0
Rht-Carnamah	1831	1786	SNP	C	G	0.65	1784-1786	no aa substn	217	2	74	140	0	1
Rht-Drysdale	1828	1786	SNP	C	G; T	60; 4%	1784-1786	no aa substn	184	0	66	111	7	0
Rht-Quarrion	1828	1786	SNP	C	G; T	65; 2%	1784-1786	no aa substn	281	0	92	184	5	0
Rht-Spica	1828	1786	SNP	C	G	0.6503	1784-1786	no aa substn	183	0	64	118	0	1
Rht-Whistler	1828	1786	SNP	C	G	0.6204	1784-1786	no aa substn	245	0	92	152	0	1
Rht-WW1842	1828	1786	SNP	C	G; T	64; 5%	1784-1786	no aa substn	289	0	86	183	18	2
Rht-Drysdale	1834	1792	SNP	C	T	0.038	1790-1792	no aa substn	184	0	-	0	6	1
Rht-Quarrion	1834	1792	SNP	C	T	0.018	1790-1792	no aa substn	281	0	-	0	5	0
Rht-WW1842	1834	1792	SNP	C	T	0.048	1790-1792	no aa substn	289	0	-	0	14	0
Rht-Aus1408	1847	1805	SNP	A	G	0.026	1805-1807	T to A	114	-	0	3	0	0
Rht-Aus1408	1852	1810	SNP	C	G	0.211	1808-1810	no aa substn	114	0	-	23	0	1
Rht-Carnamah	1855	1810	SNP	C	G	0.421	1808-1810	no aa substn	216	1	-	89	0	1
Rht-Drysdale	1852	1810	SNP	C	G	0.296	1808-1810	no aa substn	186	0	-	53	0	2
Rht-Quarrion	1852	1810	SNP	C	G	0.448	1808-1810	no aa substn	279	1	-	124	0	0
Rht-Spica	1852	1810	SNP	C	G	0.388	1808-1810	no aa substn	183	0	-	71	0	1
Rht-Whistler	1852	1810	SNP	C	G	0.3306	1808-1810	no aa substn	245	0	-	81	0	2
Rht-WW1842	1852	1810	SNP	C	G	0.3875	1808-1810	no aa substn	289	0	-	112	0	2
Rht-Drysdale	1859	1817	Indel	-	G	0.038	1817	ins [YG]	186	0	0	7	0	179
Rht-Drysdale	1860	1817	Indel	-	G	0.038	1817	ins [YG]	186	0	0	7	0	179
Rht-Drysdale	1861	1817	Indel	-	C	0.038	1817	ins [YG]	186	0	7	0	0	179
Rht-Drysdale	1862	1817	Indel	-	T	0.038	1817	ins [YG]	186	0	0	0	7	179
Rht-Drysdale	1863	1817	Indel	-	A	0.038	1817	ins [YG]	186	7	0	0	0	179
Rht-Drysdale	1864	1817	Indel	-	T	0.038	1817	ins [YG]	186	0	0	0	7	179
Rht-Quarrion	1859	1817	Indel	-	G	0.022	1817	ins [YG]	279	0	0	6	0	273
Rht-Quarrion	1860	1817	Indel	-	G	0.022	1817	ins [YG]	279	0	0	6	0	273
Rht-Quarrion	1861	1817	Indel	-	C	0.022	1817	ins [YG]	279	0	6	0	0	273
Rht-Quarrion	1862	1817	Indel	-	T	0.022	1817	ins [YG]	279	0	0	0	6	273
Rht-Quarrion	1863	1817	Indel	-	A	0.022	1817	ins [YG]	279	6	0	0	0	273
Rht-Quarrion	1864	1817	Indel	-	T	0.022	1817	ins [YG]	279	0	0	0	6	273
Rht-WW1842	1859	1817	Indel	-	G	0.045	1817	ins [YG]	289	0	0	13	0	276
Rht-WW1842	1860	1817	Indel	-	G	0.045	1817	ins [YG]	289	0	0	13	0	276
Rht-WW1842	1861	1817	Indel	-	C	0.045	1817	ins [YG]	289	0	13	0	0	276
Rht-WW1842	1862	1817	Indel	-	T	0.045	1817	ins [YG]	289	0	0	0	13	276
Rht-WW1842	1863	1817	Indel	-	A	0.045	1817	ins [YG]	289	13	0	0	0	276
Rht-WW1842	1864	1817	Indel	-	T	0.045	1817	ins [YG]	289	0	0	0	13	276
Rht-WW1842	1884	1836	SNP	A	G	0.017	1835-1837	Q to R	289	-	0	5	0	0
Rht-Aus1408	1883	1841	SNP	A	G	0.053	1841-1843	S to G	114	-	0	6	0	0
Rht-WW1842	1894	1846	SNP	G	A	0.01	1844-1846	no aa substn	289	3	0	-	0	0
Rht-Carnamah	1894	1849	SNP	G	A	0.032	1847-1849	no aa substn	216	7	0	-	0	0
Rht-Aus1408	1897	1855	SNP	G	C	0.212	1853-1855	no aa substn	113	0	24	-	0	0
Rht-Carnamah	1900	1855	SNP	G	C	0.417	1853-1855	no aa substn	216	0	89	-	0	1
Rht-Drysdale	1903	1855	SNP	G	C/T	27; 4%	1853-1855	no aa substn	186	0	50	-	8	0
Rht-Quarrion	1903	1855	SNP	G	C/T	42; 2%	1853-1855	no aa substn	279	0	118	-	6	0
Rht-Spica	1897	1855	SNP	G	C	0.3539	1853-1855	no aa substn	178	0	63	-	0	1
Rht-Whistler	1897	1855	SNP	G	C	0.319	1853-1855	no aa substn	244	0	78	-	0	0
Rht-WW1842	1903	1855	SNP	G	C/T	34; 5%	1853-1855	no aa substn	289	0	99	-	13	0
Rht-Aus1408	1900	1858	SNP	C	A	0.212	1856-1858	no aa substn	113	24	-	0	0	0
Rht-Carnamah	1903	1858	SNP	C	A	0.421	1856-1858	no aa substn	216	91	-	0	0	0
Rht-Drysdale	1906	1858	SNP	C	A	0.269	1856-1858	no aa substn	186	50	-	0	0	0
Rht-Quarrion	1906	1858	SNP	C	A	0.423	1856-1858	no aa substn	279	118	-	0	0	0
Rht-Spica	1900	1858	SNP	C	A	0.3596	1856-1858	no aa substn	178	64	-	0	0	0
Rht-Whistler	1900	1858	SNP	C	A	0.3197	1856-1858	no aa substn	244	78	-	0	0	0
Rht-WW1842	1906	1858	SNP	C	A	0.3426	1856-1858	no aa substn	289	99	-	0	1	0
Rht-Drysdale	1910	1862	SNP	G	A	0.043	1862-1864	A to S	186	8	0	-	0	0
Rht-Quarrion	1910	1862	SNP	G	A	0.047	1862-1864	A to S	279	13	0	-	0	0
Rht-WW1842	1910	1862	SNP	G	A	0.052	1862-1864	A to S	289	15	0	-	0	0
Rht-Drysdale	1911	1863	SNP	C	G	0.043	1862-1864	A to S	186	0	-	8	0	0
Rht-Quarrion	1911	1863	SNP	C	G	0.025	1862-1864	A to S	279	0	-	7	0	0
Rht-WW1842	1911	1863	SNP	C	G	0.048	1862-1864	A to S	289	0	-	13	1	0
Rht-Aus1408	1906	1864	SNP	A	C	0.584	1862-1864	no aa substn	113	47	66	0	0	0
Rht-Carnamah	1909	1864	SNP	A	C	0.639	1862-1864	no aa substn	216	78	138	0	0	0
Rht-Drysdale	1912	1864	SNP	A	C	0.645	1862-1864	no aa substn	186	59	120	6	0	1
Rht-Quarrion	1912	1864	SNP	A	C	0.674	1862-1864	no aa substn	279	89	188	0	1	1
Rht-Spica	1906	1864	SNP	A	C	0.6124	1862-1864	no aa substn	178	69	108	1	0	0
Rht-Whistler	1906	1864	SNP	A	C	0.6066	1862-1864	no aa substn	244	96	148	0	0	0
Rht-WW1842	1912	1864	SNP	A	C	0.6644	1862-1864	no aa substn	289	97	191	1	0	0
Rht-Drysdale	1915	1867	SNP	C	G	0.043	1865-1867	no aa substn	186	0	-	8	0	0
Rht-Quarrion	1915	1867	SNP	C	G	0.022	1865-1867	no aa substn	279	0	-	6	0	0
Rht-WW1842	1915	1867	SNP	C	G	0.048	1865-1867	no aa substn	289	0	-	12	0	2
Rht-Drysdale	1917	1869	SNP	G	C	0.043	1868-1870	G to A	186	0	8	-	0	0
Rht-Quarrion	1917	1869	SNP	G	C	0.025	1868-1870	G to A	279	0	7	-	0	0
Rht-WW1842	1917	1869	SNP	G	C	0.042	1868-1870	G to A	289	0	12	-	0	0
Rht-Drysdale	1921	1873	SNP	C	T	0.043	1871-1873	no aa substn	186	0	-	0	8	0
Rht-Quarrion	1921	1873	SNP	C	T	0.029	1871-1873	no aa substn	279	0	-	1	7	0
Rht-WW1842	1921	1873	SNP	C	T	0.052	1871-1873	no aa substn	286	2	-	0	12	1
Rht-Aus1408	1918	1876	SNP	G	C	0.363	1874-1876	no aa substn	113	0	38	-	0	3
Rht-Carnamah	1921	1876	SNP	G	C	0.228	1874-1876	no aa substn	215	0	45	-	0	4
Rht-Drysdale	1924	1876	SNP	G	C	0.344	1874-1876	no aa substn	186	2	62	-	0	0
Rht-Quarrion	1924	1876	SNP	G	C	0.252	1874-1876	no aa substn	278	0	66	-	0	4
Rht-Spica	1918	1876	SNP	G	C	0.233	1874-1876	no aa substn	176	1	41	-	0	0
Rht-Whistler	1918	1876	SNP	G	C	0.3058	1874-1876	no aa substn	242	0	74	-	0	0
Rht-WW1842	1924	1876	SNP	G	C	0.2902	1874-1876	no aa substn	286	1	83	-	0	0
Rht-Aus1408	1922	1880	SNP	A	G	0.062	1880-1882	K to E	113	-	0	7	0	0
Rht-Aus1408	1939	1897	SNP	G	A	0.584	1895-1897	no aa substn	113	66	0	-	0	0
Rht-Carnamah	1942	1897	SNP	G	A	0.579	1895-1897	no aa substn	214	124	0	-	0	0
Rht-Drysdale	1945	1897	SNP	G	A	0.623	1895-1897	no aa substn	183	114	0	-	0	0
Rht-Quarrion	1945	1897	SNP	G	A	0.564	1895-1897	no aa substn	275	155	0	-	0	0
Rht-Spica	1939	1897	SNP	G	A	0.5291	1895-1897	no aa substn	172	91	0	-	0	0
Rht-Whistler	1939	1897	SNP	G	A	0.5983	1895-1897	no aa substn	239	143	0	-	0	0
Rht-WW1842	1945	1897	SNP	G	A	0.5857	1895-1897	no aa substn	280	164	0	-	0	0
Rht-Aus1408	1942	1900	SNP	C	G	0.434	1898-1900	no aa substn	113	0	-	48	0	1
Rht-Carnamah	1945	1900	SNP	C	G	0.5	1898-1900	no aa substn	214	0	-	107	0	0
Rht-Drysdale	1948	1900	SNP	C	G	0.552	1898-1900	no aa substn	183	0	-	101	0	0
Rht-Quarrion	1948	1900	SNP	C	G	0.447	1898-1900	no aa substn	275	0	-	118	0	5
Rht-Spica	1942	1900	SNP	C	G	0.4012	1898-1900	no aa substn	172	0	-	69	0	5
Rht-Whistler	1942	1900	SNP	C	G	0.395	1898-1900	no aa substn	238	0	-	80	0	14
Rht-WW1842	1948	1900	SNP	C	G	0.3464	1898-1900	no aa substn	280	0	-	97	0	0
Ref Seq : FN649763 (Rht-B1b):2034 to 3933
Actual RF : need to be shifted by 2033.
Carnamah: has 3 nt insertion at RF712; hence contig position downstream shifted by 3
WW1842, Quarrion and Drysdale has 6 nt insertion at 1859, hence contig position downstream shifted by 6.
