# Supplementary material for: Novel Genetic Variants of GA-Insensitive Rht-1 Genes in Hexaploid Wheat and Their Potential Agronomic Value
Source: PLoS One. 2013 Jul 19;8(7):e69690. doi: 10.1371/journal.pone.0069690 (PMC3716649; doi:10.1371/journal.pone.0069690)
Supplement: Material S1 — A zipped folder of separate alignment files (BAM format) of Rht-1 gene sequences for wheat accessions; Aus1408, Carnamah, Drysdale, Quarrion, Spica, Whistler and WW1842, which has to be extracted and can be viewed using Tablet ( http://bioinf.scri.ac.uk/tablet ), a second-generation sequencing data visualization tool [33] . (ZIP) [file pone.0069690.s004.zip]

Archive with 15 entries (15 files):
- AUS1408.bam
- AUS1408.bam.bai
- Carnamah.bam
- Carnamah.bam.bai
- Drysdale.bam
- Drysdale.bam.bai
- Quarrion.bam
- quarrion.bam.bai
- RhtRef.fasta.fai
- Spica.bam
- Spica.bam.bai
- Whistler.bam
- Whistler.bam.bai
- WW1842.bam
- WW1842.bam.bai
