# Supplementary material for: Novel Genetic Variants of GA-Insensitive Rht-1 Genes in Hexaploid Wheat and Their Potential Agronomic Value
Source: PLoS One. 2013 Jul 19;8(7):e69690. doi: 10.1371/journal.pone.0069690 (PMC3716649; doi:10.1371/journal.pone.0069690)
Supplement: Material S1 — A zipped folder of separate alignment files (BAM format) of Rht-1 gene sequences for wheat accessions; Aus1408, Carnamah, Drysdale, Quarrion, Spica, Whistler and WW1842, which has to be extracted and can be viewed using Tablet ( http://bioinf.scri.ac.uk/tablet ), a second-generation sequencing data visualization tool [33] . (ZIP) [file pone.0069690.s004.zip › RhtRef.fasta.fai]

FN649763-2	1969	89	60	62
